# Supplementary material for: ViromeFlowX: a Comprehensive Nextflow-based Automated Workflow for Mining Viral Genomes from Metagenomic Sequencing Data
Source: Microb Genom. 2024 Feb 21;10(2):001202. doi: 10.1099/mgen.0.001202 (PMC10926697; doi:10.1099/mgen.0.001202)
Supplement: Supplementary material 1 [file mgen-10-1202-s001.xlsx]

## Sheet: Description
index	Description
Table1	The details of 200 published metagenomic samples.
Table2	Quality Control Statistics for Reads
Table3	raw contig each sample average length and contig number
Table4	vrial contig each sample average length and contig number
Table5	checkV classifies the quality assessment percentage of contigs for each sample.
Table6	Virus Annotation Classification Number Statistics
Table7	COG database gene count statistics at the first level of classification.
Table8	GO database gene count statistics at the first level of classification.
Table9	KEGG database gene count statistics at the first level of classification.

## Sheet: Table1
run_accession	fastq_ftp
SRR10680321	ftp.sra.ebi.ac.uk/vol1/fastq/SRR106/021/SRR10680321/SRR10680321_1.fastq.gz;ftp.sra.ebi.ac.uk/vol1/fastq/SRR106/021/SRR10680321/SRR10680321_2.fastq.gz
SRR10680329	ftp.sra.ebi.ac.uk/vol1/fastq/SRR106/029/SRR10680329/SRR10680329_1.fastq.gz;ftp.sra.ebi.ac.uk/vol1/fastq/SRR106/029/SRR10680329/SRR10680329_2.fastq.gz
SRR10680346	ftp.sra.ebi.ac.uk/vol1/fastq/SRR106/046/SRR10680346/SRR10680346_1.fastq.gz;ftp.sra.ebi.ac.uk/vol1/fastq/SRR106/046/SRR10680346/SRR10680346_2.fastq.gz
SRR10680349	ftp.sra.ebi.ac.uk/vol1/fastq/SRR106/049/SRR10680349/SRR10680349_1.fastq.gz;ftp.sra.ebi.ac.uk/vol1/fastq/SRR106/049/SRR10680349/SRR10680349_2.fastq.gz
SRR10680354	ftp.sra.ebi.ac.uk/vol1/fastq/SRR106/054/SRR10680354/SRR10680354_1.fastq.gz;ftp.sra.ebi.ac.uk/vol1/fastq/SRR106/054/SRR10680354/SRR10680354_2.fastq.gz
SRR10680356	ftp.sra.ebi.ac.uk/vol1/fastq/SRR106/056/SRR10680356/SRR10680356_1.fastq.gz;ftp.sra.ebi.ac.uk/vol1/fastq/SRR106/056/SRR10680356/SRR10680356_2.fastq.gz
SRR10680357	ftp.sra.ebi.ac.uk/vol1/fastq/SRR106/057/SRR10680357/SRR10680357_1.fastq.gz;ftp.sra.ebi.ac.uk/vol1/fastq/SRR106/057/SRR10680357/SRR10680357_2.fastq.gz
SRR10680369	ftp.sra.ebi.ac.uk/vol1/fastq/SRR106/069/SRR10680369/SRR10680369_1.fastq.gz;ftp.sra.ebi.ac.uk/vol1/fastq/SRR106/069/SRR10680369/SRR10680369_2.fastq.gz
SRR10680371	ftp.sra.ebi.ac.uk/vol1/fastq/SRR106/071/SRR10680371/SRR10680371_1.fastq.gz;ftp.sra.ebi.ac.uk/vol1/fastq/SRR106/071/SRR10680371/SRR10680371_2.fastq.gz
SRR10680374	ftp.sra.ebi.ac.uk/vol1/fastq/SRR106/074/SRR10680374/SRR10680374_1.fastq.gz;ftp.sra.ebi.ac.uk/vol1/fastq/SRR106/074/SRR10680374/SRR10680374_2.fastq.gz
SRR10680381	ftp.sra.ebi.ac.uk/vol1/fastq/SRR106/081/SRR10680381/SRR10680381_1.fastq.gz;ftp.sra.ebi.ac.uk/vol1/fastq/SRR106/081/SRR10680381/SRR10680381_2.fastq.gz
SRR10680394	ftp.sra.ebi.ac.uk/vol1/fastq/SRR106/094/SRR10680394/SRR10680394_1.fastq.gz;ftp.sra.ebi.ac.uk/vol1/fastq/SRR106/094/SRR10680394/SRR10680394_2.fastq.gz
SRR10680398	ftp.sra.ebi.ac.uk/vol1/fastq/SRR106/098/SRR10680398/SRR10680398_1.fastq.gz;ftp.sra.ebi.ac.uk/vol1/fastq/SRR106/098/SRR10680398/SRR10680398_2.fastq.gz
SRR10680403	ftp.sra.ebi.ac.uk/vol1/fastq/SRR106/003/SRR10680403/SRR10680403_1.fastq.gz;ftp.sra.ebi.ac.uk/vol1/fastq/SRR106/003/SRR10680403/SRR10680403_2.fastq.gz
SRR10680404	ftp.sra.ebi.ac.uk/vol1/fastq/SRR106/004/SRR10680404/SRR10680404_1.fastq.gz;ftp.sra.ebi.ac.uk/vol1/fastq/SRR106/004/SRR10680404/SRR10680404_2.fastq.gz
SRR10680413	ftp.sra.ebi.ac.uk/vol1/fastq/SRR106/013/SRR10680413/SRR10680413_1.fastq.gz;ftp.sra.ebi.ac.uk/vol1/fastq/SRR106/013/SRR10680413/SRR10680413_2.fastq.gz
SRR10680424	ftp.sra.ebi.ac.uk/vol1/fastq/SRR106/024/SRR10680424/SRR10680424_1.fastq.gz;ftp.sra.ebi.ac.uk/vol1/fastq/SRR106/024/SRR10680424/SRR10680424_2.fastq.gz
SRR10680425	ftp.sra.ebi.ac.uk/vol1/fastq/SRR106/025/SRR10680425/SRR10680425_1.fastq.gz;ftp.sra.ebi.ac.uk/vol1/fastq/SRR106/025/SRR10680425/SRR10680425_2.fastq.gz
SRR10680427	ftp.sra.ebi.ac.uk/vol1/fastq/SRR106/027/SRR10680427/SRR10680427_1.fastq.gz;ftp.sra.ebi.ac.uk/vol1/fastq/SRR106/027/SRR10680427/SRR10680427_2.fastq.gz
SRR10680430	ftp.sra.ebi.ac.uk/vol1/fastq/SRR106/030/SRR10680430/SRR10680430_1.fastq.gz;ftp.sra.ebi.ac.uk/vol1/fastq/SRR106/030/SRR10680430/SRR10680430_2.fastq.gz
SRR10680447	ftp.sra.ebi.ac.uk/vol1/fastq/SRR106/047/SRR10680447/SRR10680447_1.fastq.gz;ftp.sra.ebi.ac.uk/vol1/fastq/SRR106/047/SRR10680447/SRR10680447_2.fastq.gz
SRR10680451	ftp.sra.ebi.ac.uk/vol1/fastq/SRR106/051/SRR10680451/SRR10680451_1.fastq.gz;ftp.sra.ebi.ac.uk/vol1/fastq/SRR106/051/SRR10680451/SRR10680451_2.fastq.gz
SRR10680459	ftp.sra.ebi.ac.uk/vol1/fastq/SRR106/059/SRR10680459/SRR10680459_1.fastq.gz;ftp.sra.ebi.ac.uk/vol1/fastq/SRR106/059/SRR10680459/SRR10680459_2.fastq.gz
SRR10680460	ftp.sra.ebi.ac.uk/vol1/fastq/SRR106/060/SRR10680460/SRR10680460_1.fastq.gz;ftp.sra.ebi.ac.uk/vol1/fastq/SRR106/060/SRR10680460/SRR10680460_2.fastq.gz
SRR10680461	ftp.sra.ebi.ac.uk/vol1/fastq/SRR106/061/SRR10680461/SRR10680461_1.fastq.gz;ftp.sra.ebi.ac.uk/vol1/fastq/SRR106/061/SRR10680461/SRR10680461_2.fastq.gz
SRR10680462	ftp.sra.ebi.ac.uk/vol1/fastq/SRR106/062/SRR10680462/SRR10680462_1.fastq.gz;ftp.sra.ebi.ac.uk/vol1/fastq/SRR106/062/SRR10680462/SRR10680462_2.fastq.gz
SRR10680466	ftp.sra.ebi.ac.uk/vol1/fastq/SRR106/066/SRR10680466/SRR10680466_1.fastq.gz;ftp.sra.ebi.ac.uk/vol1/fastq/SRR106/066/SRR10680466/SRR10680466_2.fastq.gz
SRR10680468	ftp.sra.ebi.ac.uk/vol1/fastq/SRR106/068/SRR10680468/SRR10680468_1.fastq.gz;ftp.sra.ebi.ac.uk/vol1/fastq/SRR106/068/SRR10680468/SRR10680468_2.fastq.gz
SRR10680473	ftp.sra.ebi.ac.uk/vol1/fastq/SRR106/073/SRR10680473/SRR10680473_1.fastq.gz;ftp.sra.ebi.ac.uk/vol1/fastq/SRR106/073/SRR10680473/SRR10680473_2.fastq.gz
SRR10680478	ftp.sra.ebi.ac.uk/vol1/fastq/SRR106/078/SRR10680478/SRR10680478_1.fastq.gz;ftp.sra.ebi.ac.uk/vol1/fastq/SRR106/078/SRR10680478/SRR10680478_2.fastq.gz
SRR10680480	ftp.sra.ebi.ac.uk/vol1/fastq/SRR106/080/SRR10680480/SRR10680480_1.fastq.gz;ftp.sra.ebi.ac.uk/vol1/fastq/SRR106/080/SRR10680480/SRR10680480_2.fastq.gz
SRR10680487	ftp.sra.ebi.ac.uk/vol1/fastq/SRR106/087/SRR10680487/SRR10680487_1.fastq.gz;ftp.sra.ebi.ac.uk/vol1/fastq/SRR106/087/SRR10680487/SRR10680487_2.fastq.gz
SRR10680488	ftp.sra.ebi.ac.uk/vol1/fastq/SRR106/088/SRR10680488/SRR10680488_1.fastq.gz;ftp.sra.ebi.ac.uk/vol1/fastq/SRR106/088/SRR10680488/SRR10680488_2.fastq.gz
SRR10680498	ftp.sra.ebi.ac.uk/vol1/fastq/SRR106/098/SRR10680498/SRR10680498_1.fastq.gz;ftp.sra.ebi.ac.uk/vol1/fastq/SRR106/098/SRR10680498/SRR10680498_2.fastq.gz
SRR10680519	ftp.sra.ebi.ac.uk/vol1/fastq/SRR106/019/SRR10680519/SRR10680519_1.fastq.gz;ftp.sra.ebi.ac.uk/vol1/fastq/SRR106/019/SRR10680519/SRR10680519_2.fastq.gz
SRR10680532	ftp.sra.ebi.ac.uk/vol1/fastq/SRR106/032/SRR10680532/SRR10680532_1.fastq.gz;ftp.sra.ebi.ac.uk/vol1/fastq/SRR106/032/SRR10680532/SRR10680532_2.fastq.gz
SRR10680537	ftp.sra.ebi.ac.uk/vol1/fastq/SRR106/037/SRR10680537/SRR10680537_1.fastq.gz;ftp.sra.ebi.ac.uk/vol1/fastq/SRR106/037/SRR10680537/SRR10680537_2.fastq.gz
SRR10680545	ftp.sra.ebi.ac.uk/vol1/fastq/SRR106/045/SRR10680545/SRR10680545_1.fastq.gz;ftp.sra.ebi.ac.uk/vol1/fastq/SRR106/045/SRR10680545/SRR10680545_2.fastq.gz
SRR10680550	ftp.sra.ebi.ac.uk/vol1/fastq/SRR106/050/SRR10680550/SRR10680550_1.fastq.gz;ftp.sra.ebi.ac.uk/vol1/fastq/SRR106/050/SRR10680550/SRR10680550_2.fastq.gz
SRR10680553	ftp.sra.ebi.ac.uk/vol1/fastq/SRR106/053/SRR10680553/SRR10680553_1.fastq.gz;ftp.sra.ebi.ac.uk/vol1/fastq/SRR106/053/SRR10680553/SRR10680553_2.fastq.gz
SRR10680556	ftp.sra.ebi.ac.uk/vol1/fastq/SRR106/056/SRR10680556/SRR10680556_1.fastq.gz;ftp.sra.ebi.ac.uk/vol1/fastq/SRR106/056/SRR10680556/SRR10680556_2.fastq.gz
SRR10680561	ftp.sra.ebi.ac.uk/vol1/fastq/SRR106/061/SRR10680561/SRR10680561_1.fastq.gz;ftp.sra.ebi.ac.uk/vol1/fastq/SRR106/061/SRR10680561/SRR10680561_2.fastq.gz
SRR10680567	ftp.sra.ebi.ac.uk/vol1/fastq/SRR106/067/SRR10680567/SRR10680567_1.fastq.gz;ftp.sra.ebi.ac.uk/vol1/fastq/SRR106/067/SRR10680567/SRR10680567_2.fastq.gz
SRR10680572	ftp.sra.ebi.ac.uk/vol1/fastq/SRR106/072/SRR10680572/SRR10680572_1.fastq.gz;ftp.sra.ebi.ac.uk/vol1/fastq/SRR106/072/SRR10680572/SRR10680572_2.fastq.gz
SRR10680576	ftp.sra.ebi.ac.uk/vol1/fastq/SRR106/076/SRR10680576/SRR10680576_1.fastq.gz;ftp.sra.ebi.ac.uk/vol1/fastq/SRR106/076/SRR10680576/SRR10680576_2.fastq.gz
SRR10680578	ftp.sra.ebi.ac.uk/vol1/fastq/SRR106/078/SRR10680578/SRR10680578_1.fastq.gz;ftp.sra.ebi.ac.uk/vol1/fastq/SRR106/078/SRR10680578/SRR10680578_2.fastq.gz
SRR10680580	ftp.sra.ebi.ac.uk/vol1/fastq/SRR106/080/SRR10680580/SRR10680580_1.fastq.gz;ftp.sra.ebi.ac.uk/vol1/fastq/SRR106/080/SRR10680580/SRR10680580_2.fastq.gz
SRR10680592	ftp.sra.ebi.ac.uk/vol1/fastq/SRR106/092/SRR10680592/SRR10680592_1.fastq.gz;ftp.sra.ebi.ac.uk/vol1/fastq/SRR106/092/SRR10680592/SRR10680592_2.fastq.gz
SRR10680599	ftp.sra.ebi.ac.uk/vol1/fastq/SRR106/099/SRR10680599/SRR10680599_1.fastq.gz;ftp.sra.ebi.ac.uk/vol1/fastq/SRR106/099/SRR10680599/SRR10680599_2.fastq.gz
SRR10680602	ftp.sra.ebi.ac.uk/vol1/fastq/SRR106/002/SRR10680602/SRR10680602_1.fastq.gz;ftp.sra.ebi.ac.uk/vol1/fastq/SRR106/002/SRR10680602/SRR10680602_2.fastq.gz
SRR10680606	ftp.sra.ebi.ac.uk/vol1/fastq/SRR106/006/SRR10680606/SRR10680606_1.fastq.gz;ftp.sra.ebi.ac.uk/vol1/fastq/SRR106/006/SRR10680606/SRR10680606_2.fastq.gz
SRR10680609	ftp.sra.ebi.ac.uk/vol1/fastq/SRR106/009/SRR10680609/SRR10680609_1.fastq.gz;ftp.sra.ebi.ac.uk/vol1/fastq/SRR106/009/SRR10680609/SRR10680609_2.fastq.gz
SRR10680614	ftp.sra.ebi.ac.uk/vol1/fastq/SRR106/014/SRR10680614/SRR10680614_1.fastq.gz;ftp.sra.ebi.ac.uk/vol1/fastq/SRR106/014/SRR10680614/SRR10680614_2.fastq.gz
SRR10680622	ftp.sra.ebi.ac.uk/vol1/fastq/SRR106/022/SRR10680622/SRR10680622_1.fastq.gz;ftp.sra.ebi.ac.uk/vol1/fastq/SRR106/022/SRR10680622/SRR10680622_2.fastq.gz
SRR10680625	ftp.sra.ebi.ac.uk/vol1/fastq/SRR106/025/SRR10680625/SRR10680625_1.fastq.gz;ftp.sra.ebi.ac.uk/vol1/fastq/SRR106/025/SRR10680625/SRR10680625_2.fastq.gz
SRR10680627	ftp.sra.ebi.ac.uk/vol1/fastq/SRR106/027/SRR10680627/SRR10680627_1.fastq.gz;ftp.sra.ebi.ac.uk/vol1/fastq/SRR106/027/SRR10680627/SRR10680627_2.fastq.gz
SRR10680632	ftp.sra.ebi.ac.uk/vol1/fastq/SRR106/032/SRR10680632/SRR10680632_1.fastq.gz;ftp.sra.ebi.ac.uk/vol1/fastq/SRR106/032/SRR10680632/SRR10680632_2.fastq.gz
SRR10680636	ftp.sra.ebi.ac.uk/vol1/fastq/SRR106/036/SRR10680636/SRR10680636_1.fastq.gz;ftp.sra.ebi.ac.uk/vol1/fastq/SRR106/036/SRR10680636/SRR10680636_2.fastq.gz
SRR10680639	ftp.sra.ebi.ac.uk/vol1/fastq/SRR106/039/SRR10680639/SRR10680639_1.fastq.gz;ftp.sra.ebi.ac.uk/vol1/fastq/SRR106/039/SRR10680639/SRR10680639_2.fastq.gz
SRR10680640	ftp.sra.ebi.ac.uk/vol1/fastq/SRR106/040/SRR10680640/SRR10680640_1.fastq.gz;ftp.sra.ebi.ac.uk/vol1/fastq/SRR106/040/SRR10680640/SRR10680640_2.fastq.gz
SRR10680646	ftp.sra.ebi.ac.uk/vol1/fastq/SRR106/046/SRR10680646/SRR10680646_1.fastq.gz;ftp.sra.ebi.ac.uk/vol1/fastq/SRR106/046/SRR10680646/SRR10680646_2.fastq.gz
SRR10680652	ftp.sra.ebi.ac.uk/vol1/fastq/SRR106/052/SRR10680652/SRR10680652_1.fastq.gz;ftp.sra.ebi.ac.uk/vol1/fastq/SRR106/052/SRR10680652/SRR10680652_2.fastq.gz
SRR10680663	ftp.sra.ebi.ac.uk/vol1/fastq/SRR106/063/SRR10680663/SRR10680663_1.fastq.gz;ftp.sra.ebi.ac.uk/vol1/fastq/SRR106/063/SRR10680663/SRR10680663_2.fastq.gz
SRR10680327	ftp.sra.ebi.ac.uk/vol1/fastq/SRR106/027/SRR10680327/SRR10680327_1.fastq.gz;ftp.sra.ebi.ac.uk/vol1/fastq/SRR106/027/SRR10680327/SRR10680327_2.fastq.gz
SRR10680676	ftp.sra.ebi.ac.uk/vol1/fastq/SRR106/076/SRR10680676/SRR10680676_1.fastq.gz;ftp.sra.ebi.ac.uk/vol1/fastq/SRR106/076/SRR10680676/SRR10680676_2.fastq.gz
SRR10680331	ftp.sra.ebi.ac.uk/vol1/fastq/SRR106/031/SRR10680331/SRR10680331_1.fastq.gz;ftp.sra.ebi.ac.uk/vol1/fastq/SRR106/031/SRR10680331/SRR10680331_2.fastq.gz
SRR10680684	ftp.sra.ebi.ac.uk/vol1/fastq/SRR106/084/SRR10680684/SRR10680684_1.fastq.gz;ftp.sra.ebi.ac.uk/vol1/fastq/SRR106/084/SRR10680684/SRR10680684_2.fastq.gz
SRR10680339	ftp.sra.ebi.ac.uk/vol1/fastq/SRR106/039/SRR10680339/SRR10680339_1.fastq.gz;ftp.sra.ebi.ac.uk/vol1/fastq/SRR106/039/SRR10680339/SRR10680339_2.fastq.gz
SRR10680687	ftp.sra.ebi.ac.uk/vol1/fastq/SRR106/087/SRR10680687/SRR10680687_1.fastq.gz;ftp.sra.ebi.ac.uk/vol1/fastq/SRR106/087/SRR10680687/SRR10680687_2.fastq.gz
SRR10680343	ftp.sra.ebi.ac.uk/vol1/fastq/SRR106/043/SRR10680343/SRR10680343_1.fastq.gz;ftp.sra.ebi.ac.uk/vol1/fastq/SRR106/043/SRR10680343/SRR10680343_2.fastq.gz
SRR10680709	ftp.sra.ebi.ac.uk/vol1/fastq/SRR106/009/SRR10680709/SRR10680709_1.fastq.gz;ftp.sra.ebi.ac.uk/vol1/fastq/SRR106/009/SRR10680709/SRR10680709_2.fastq.gz
SRR10680345	ftp.sra.ebi.ac.uk/vol1/fastq/SRR106/045/SRR10680345/SRR10680345_1.fastq.gz;ftp.sra.ebi.ac.uk/vol1/fastq/SRR106/045/SRR10680345/SRR10680345_2.fastq.gz
SRR10680348	ftp.sra.ebi.ac.uk/vol1/fastq/SRR106/048/SRR10680348/SRR10680348_1.fastq.gz;ftp.sra.ebi.ac.uk/vol1/fastq/SRR106/048/SRR10680348/SRR10680348_2.fastq.gz
SRR10680351	ftp.sra.ebi.ac.uk/vol1/fastq/SRR106/051/SRR10680351/SRR10680351_1.fastq.gz;ftp.sra.ebi.ac.uk/vol1/fastq/SRR106/051/SRR10680351/SRR10680351_2.fastq.gz
SRR10680362	ftp.sra.ebi.ac.uk/vol1/fastq/SRR106/062/SRR10680362/SRR10680362_1.fastq.gz;ftp.sra.ebi.ac.uk/vol1/fastq/SRR106/062/SRR10680362/SRR10680362_2.fastq.gz
SRR10680364	ftp.sra.ebi.ac.uk/vol1/fastq/SRR106/064/SRR10680364/SRR10680364_1.fastq.gz;ftp.sra.ebi.ac.uk/vol1/fastq/SRR106/064/SRR10680364/SRR10680364_2.fastq.gz
SRR10680366	ftp.sra.ebi.ac.uk/vol1/fastq/SRR106/066/SRR10680366/SRR10680366_1.fastq.gz;ftp.sra.ebi.ac.uk/vol1/fastq/SRR106/066/SRR10680366/SRR10680366_2.fastq.gz
SRR10680372	ftp.sra.ebi.ac.uk/vol1/fastq/SRR106/072/SRR10680372/SRR10680372_1.fastq.gz;ftp.sra.ebi.ac.uk/vol1/fastq/SRR106/072/SRR10680372/SRR10680372_2.fastq.gz
SRR10680379	ftp.sra.ebi.ac.uk/vol1/fastq/SRR106/079/SRR10680379/SRR10680379_1.fastq.gz;ftp.sra.ebi.ac.uk/vol1/fastq/SRR106/079/SRR10680379/SRR10680379_2.fastq.gz
SRR10680385	ftp.sra.ebi.ac.uk/vol1/fastq/SRR106/085/SRR10680385/SRR10680385_1.fastq.gz;ftp.sra.ebi.ac.uk/vol1/fastq/SRR106/085/SRR10680385/SRR10680385_2.fastq.gz
SRR10680387	ftp.sra.ebi.ac.uk/vol1/fastq/SRR106/087/SRR10680387/SRR10680387_1.fastq.gz;ftp.sra.ebi.ac.uk/vol1/fastq/SRR106/087/SRR10680387/SRR10680387_2.fastq.gz
SRR10680391	ftp.sra.ebi.ac.uk/vol1/fastq/SRR106/091/SRR10680391/SRR10680391_1.fastq.gz;ftp.sra.ebi.ac.uk/vol1/fastq/SRR106/091/SRR10680391/SRR10680391_2.fastq.gz
SRR10680411	ftp.sra.ebi.ac.uk/vol1/fastq/SRR106/011/SRR10680411/SRR10680411_1.fastq.gz;ftp.sra.ebi.ac.uk/vol1/fastq/SRR106/011/SRR10680411/SRR10680411_2.fastq.gz
SRR10680416	ftp.sra.ebi.ac.uk/vol1/fastq/SRR106/016/SRR10680416/SRR10680416_1.fastq.gz;ftp.sra.ebi.ac.uk/vol1/fastq/SRR106/016/SRR10680416/SRR10680416_2.fastq.gz
SRR10680419	ftp.sra.ebi.ac.uk/vol1/fastq/SRR106/019/SRR10680419/SRR10680419_1.fastq.gz;ftp.sra.ebi.ac.uk/vol1/fastq/SRR106/019/SRR10680419/SRR10680419_2.fastq.gz
SRR10680422	ftp.sra.ebi.ac.uk/vol1/fastq/SRR106/022/SRR10680422/SRR10680422_1.fastq.gz;ftp.sra.ebi.ac.uk/vol1/fastq/SRR106/022/SRR10680422/SRR10680422_2.fastq.gz
SRR10680438	ftp.sra.ebi.ac.uk/vol1/fastq/SRR106/038/SRR10680438/SRR10680438_1.fastq.gz;ftp.sra.ebi.ac.uk/vol1/fastq/SRR106/038/SRR10680438/SRR10680438_2.fastq.gz
SRR10680441	ftp.sra.ebi.ac.uk/vol1/fastq/SRR106/041/SRR10680441/SRR10680441_1.fastq.gz;ftp.sra.ebi.ac.uk/vol1/fastq/SRR106/041/SRR10680441/SRR10680441_2.fastq.gz
SRR10680443	ftp.sra.ebi.ac.uk/vol1/fastq/SRR106/043/SRR10680443/SRR10680443_1.fastq.gz;ftp.sra.ebi.ac.uk/vol1/fastq/SRR106/043/SRR10680443/SRR10680443_2.fastq.gz
SRR10680449	ftp.sra.ebi.ac.uk/vol1/fastq/SRR106/049/SRR10680449/SRR10680449_1.fastq.gz;ftp.sra.ebi.ac.uk/vol1/fastq/SRR106/049/SRR10680449/SRR10680449_2.fastq.gz
SRR10680458	ftp.sra.ebi.ac.uk/vol1/fastq/SRR106/058/SRR10680458/SRR10680458_1.fastq.gz;ftp.sra.ebi.ac.uk/vol1/fastq/SRR106/058/SRR10680458/SRR10680458_2.fastq.gz
SRR10680464	ftp.sra.ebi.ac.uk/vol1/fastq/SRR106/064/SRR10680464/SRR10680464_1.fastq.gz;ftp.sra.ebi.ac.uk/vol1/fastq/SRR106/064/SRR10680464/SRR10680464_2.fastq.gz
SRR10680470	ftp.sra.ebi.ac.uk/vol1/fastq/SRR106/070/SRR10680470/SRR10680470_1.fastq.gz;ftp.sra.ebi.ac.uk/vol1/fastq/SRR106/070/SRR10680470/SRR10680470_2.fastq.gz
SRR10680474	ftp.sra.ebi.ac.uk/vol1/fastq/SRR106/074/SRR10680474/SRR10680474_1.fastq.gz;ftp.sra.ebi.ac.uk/vol1/fastq/SRR106/074/SRR10680474/SRR10680474_2.fastq.gz
SRR10680475	ftp.sra.ebi.ac.uk/vol1/fastq/SRR106/075/SRR10680475/SRR10680475_1.fastq.gz;ftp.sra.ebi.ac.uk/vol1/fastq/SRR106/075/SRR10680475/SRR10680475_2.fastq.gz
SRR10680477	ftp.sra.ebi.ac.uk/vol1/fastq/SRR106/077/SRR10680477/SRR10680477_1.fastq.gz;ftp.sra.ebi.ac.uk/vol1/fastq/SRR106/077/SRR10680477/SRR10680477_2.fastq.gz
SRR10680319	ftp.sra.ebi.ac.uk/vol1/fastq/SRR106/019/SRR10680319/SRR10680319_1.fastq.gz;ftp.sra.ebi.ac.uk/vol1/fastq/SRR106/019/SRR10680319/SRR10680319_2.fastq.gz
SRR10680479	ftp.sra.ebi.ac.uk/vol1/fastq/SRR106/079/SRR10680479/SRR10680479_1.fastq.gz;ftp.sra.ebi.ac.uk/vol1/fastq/SRR106/079/SRR10680479/SRR10680479_2.fastq.gz
SRR10680490	ftp.sra.ebi.ac.uk/vol1/fastq/SRR106/090/SRR10680490/SRR10680490_1.fastq.gz;ftp.sra.ebi.ac.uk/vol1/fastq/SRR106/090/SRR10680490/SRR10680490_2.fastq.gz
SRR10680323	ftp.sra.ebi.ac.uk/vol1/fastq/SRR106/023/SRR10680323/SRR10680323_1.fastq.gz;ftp.sra.ebi.ac.uk/vol1/fastq/SRR106/023/SRR10680323/SRR10680323_2.fastq.gz
SRR10680334	ftp.sra.ebi.ac.uk/vol1/fastq/SRR106/034/SRR10680334/SRR10680334_1.fastq.gz;ftp.sra.ebi.ac.uk/vol1/fastq/SRR106/034/SRR10680334/SRR10680334_2.fastq.gz
SRR10680492	ftp.sra.ebi.ac.uk/vol1/fastq/SRR106/092/SRR10680492/SRR10680492_1.fastq.gz;ftp.sra.ebi.ac.uk/vol1/fastq/SRR106/092/SRR10680492/SRR10680492_2.fastq.gz
SRR10680337	ftp.sra.ebi.ac.uk/vol1/fastq/SRR106/037/SRR10680337/SRR10680337_1.fastq.gz;ftp.sra.ebi.ac.uk/vol1/fastq/SRR106/037/SRR10680337/SRR10680337_2.fastq.gz
SRR10680501	ftp.sra.ebi.ac.uk/vol1/fastq/SRR106/001/SRR10680501/SRR10680501_1.fastq.gz;ftp.sra.ebi.ac.uk/vol1/fastq/SRR106/001/SRR10680501/SRR10680501_2.fastq.gz
SRR10680360	ftp.sra.ebi.ac.uk/vol1/fastq/SRR106/060/SRR10680360/SRR10680360_1.fastq.gz;ftp.sra.ebi.ac.uk/vol1/fastq/SRR106/060/SRR10680360/SRR10680360_2.fastq.gz
SRR10680509	ftp.sra.ebi.ac.uk/vol1/fastq/SRR106/009/SRR10680509/SRR10680509_1.fastq.gz;ftp.sra.ebi.ac.uk/vol1/fastq/SRR106/009/SRR10680509/SRR10680509_2.fastq.gz
SRR10680511	ftp.sra.ebi.ac.uk/vol1/fastq/SRR106/011/SRR10680511/SRR10680511_1.fastq.gz;ftp.sra.ebi.ac.uk/vol1/fastq/SRR106/011/SRR10680511/SRR10680511_2.fastq.gz
SRR10680377	ftp.sra.ebi.ac.uk/vol1/fastq/SRR106/077/SRR10680377/SRR10680377_1.fastq.gz;ftp.sra.ebi.ac.uk/vol1/fastq/SRR106/077/SRR10680377/SRR10680377_2.fastq.gz
SRR10680515	ftp.sra.ebi.ac.uk/vol1/fastq/SRR106/015/SRR10680515/SRR10680515_1.fastq.gz;ftp.sra.ebi.ac.uk/vol1/fastq/SRR106/015/SRR10680515/SRR10680515_2.fastq.gz
SRR10680517	ftp.sra.ebi.ac.uk/vol1/fastq/SRR106/017/SRR10680517/SRR10680517_1.fastq.gz;ftp.sra.ebi.ac.uk/vol1/fastq/SRR106/017/SRR10680517/SRR10680517_2.fastq.gz
SRR10680528	ftp.sra.ebi.ac.uk/vol1/fastq/SRR106/028/SRR10680528/SRR10680528_1.fastq.gz;ftp.sra.ebi.ac.uk/vol1/fastq/SRR106/028/SRR10680528/SRR10680528_2.fastq.gz
SRR10680533	ftp.sra.ebi.ac.uk/vol1/fastq/SRR106/033/SRR10680533/SRR10680533_1.fastq.gz;ftp.sra.ebi.ac.uk/vol1/fastq/SRR106/033/SRR10680533/SRR10680533_2.fastq.gz
SRR10680535	ftp.sra.ebi.ac.uk/vol1/fastq/SRR106/035/SRR10680535/SRR10680535_1.fastq.gz;ftp.sra.ebi.ac.uk/vol1/fastq/SRR106/035/SRR10680535/SRR10680535_2.fastq.gz
SRR10680383	ftp.sra.ebi.ac.uk/vol1/fastq/SRR106/083/SRR10680383/SRR10680383_1.fastq.gz;ftp.sra.ebi.ac.uk/vol1/fastq/SRR106/083/SRR10680383/SRR10680383_2.fastq.gz
SRR10680541	ftp.sra.ebi.ac.uk/vol1/fastq/SRR106/041/SRR10680541/SRR10680541_1.fastq.gz;ftp.sra.ebi.ac.uk/vol1/fastq/SRR106/041/SRR10680541/SRR10680541_2.fastq.gz
SRR10680546	ftp.sra.ebi.ac.uk/vol1/fastq/SRR106/046/SRR10680546/SRR10680546_1.fastq.gz;ftp.sra.ebi.ac.uk/vol1/fastq/SRR106/046/SRR10680546/SRR10680546_2.fastq.gz
SRR10680389	ftp.sra.ebi.ac.uk/vol1/fastq/SRR106/089/SRR10680389/SRR10680389_1.fastq.gz;ftp.sra.ebi.ac.uk/vol1/fastq/SRR106/089/SRR10680389/SRR10680389_2.fastq.gz
SRR10680396	ftp.sra.ebi.ac.uk/vol1/fastq/SRR106/096/SRR10680396/SRR10680396_1.fastq.gz;ftp.sra.ebi.ac.uk/vol1/fastq/SRR106/096/SRR10680396/SRR10680396_2.fastq.gz
SRR10680400	ftp.sra.ebi.ac.uk/vol1/fastq/SRR106/000/SRR10680400/SRR10680400_1.fastq.gz;ftp.sra.ebi.ac.uk/vol1/fastq/SRR106/000/SRR10680400/SRR10680400_2.fastq.gz
SRR10680564	ftp.sra.ebi.ac.uk/vol1/fastq/SRR106/064/SRR10680564/SRR10680564_1.fastq.gz;ftp.sra.ebi.ac.uk/vol1/fastq/SRR106/064/SRR10680564/SRR10680564_2.fastq.gz
SRR10680406	ftp.sra.ebi.ac.uk/vol1/fastq/SRR106/006/SRR10680406/SRR10680406_1.fastq.gz;ftp.sra.ebi.ac.uk/vol1/fastq/SRR106/006/SRR10680406/SRR10680406_2.fastq.gz
SRR10680409	ftp.sra.ebi.ac.uk/vol1/fastq/SRR106/009/SRR10680409/SRR10680409_1.fastq.gz;ftp.sra.ebi.ac.uk/vol1/fastq/SRR106/009/SRR10680409/SRR10680409_2.fastq.gz
SRR10680569	ftp.sra.ebi.ac.uk/vol1/fastq/SRR106/069/SRR10680569/SRR10680569_1.fastq.gz;ftp.sra.ebi.ac.uk/vol1/fastq/SRR106/069/SRR10680569/SRR10680569_2.fastq.gz
SRR10680571	ftp.sra.ebi.ac.uk/vol1/fastq/SRR106/071/SRR10680571/SRR10680571_1.fastq.gz;ftp.sra.ebi.ac.uk/vol1/fastq/SRR106/071/SRR10680571/SRR10680571_2.fastq.gz
SRR10680574	ftp.sra.ebi.ac.uk/vol1/fastq/SRR106/074/SRR10680574/SRR10680574_1.fastq.gz;ftp.sra.ebi.ac.uk/vol1/fastq/SRR106/074/SRR10680574/SRR10680574_2.fastq.gz
SRR10680431	ftp.sra.ebi.ac.uk/vol1/fastq/SRR106/031/SRR10680431/SRR10680431_1.fastq.gz;ftp.sra.ebi.ac.uk/vol1/fastq/SRR106/031/SRR10680431/SRR10680431_2.fastq.gz
SRR10680433	ftp.sra.ebi.ac.uk/vol1/fastq/SRR106/033/SRR10680433/SRR10680433_1.fastq.gz;ftp.sra.ebi.ac.uk/vol1/fastq/SRR106/033/SRR10680433/SRR10680433_2.fastq.gz
SRR10680435	ftp.sra.ebi.ac.uk/vol1/fastq/SRR106/035/SRR10680435/SRR10680435_1.fastq.gz;ftp.sra.ebi.ac.uk/vol1/fastq/SRR106/035/SRR10680435/SRR10680435_2.fastq.gz
SRR10680436	ftp.sra.ebi.ac.uk/vol1/fastq/SRR106/036/SRR10680436/SRR10680436_1.fastq.gz;ftp.sra.ebi.ac.uk/vol1/fastq/SRR106/036/SRR10680436/SRR10680436_2.fastq.gz
SRR10680445	ftp.sra.ebi.ac.uk/vol1/fastq/SRR106/045/SRR10680445/SRR10680445_1.fastq.gz;ftp.sra.ebi.ac.uk/vol1/fastq/SRR106/045/SRR10680445/SRR10680445_2.fastq.gz
SRR10680453	ftp.sra.ebi.ac.uk/vol1/fastq/SRR106/053/SRR10680453/SRR10680453_1.fastq.gz;ftp.sra.ebi.ac.uk/vol1/fastq/SRR106/053/SRR10680453/SRR10680453_2.fastq.gz
SRR10680455	ftp.sra.ebi.ac.uk/vol1/fastq/SRR106/055/SRR10680455/SRR10680455_1.fastq.gz;ftp.sra.ebi.ac.uk/vol1/fastq/SRR106/055/SRR10680455/SRR10680455_2.fastq.gz
SRR10680457	ftp.sra.ebi.ac.uk/vol1/fastq/SRR106/057/SRR10680457/SRR10680457_1.fastq.gz;ftp.sra.ebi.ac.uk/vol1/fastq/SRR106/057/SRR10680457/SRR10680457_2.fastq.gz
SRR10680469	ftp.sra.ebi.ac.uk/vol1/fastq/SRR106/069/SRR10680469/SRR10680469_1.fastq.gz;ftp.sra.ebi.ac.uk/vol1/fastq/SRR106/069/SRR10680469/SRR10680469_2.fastq.gz
SRR10680472	ftp.sra.ebi.ac.uk/vol1/fastq/SRR106/072/SRR10680472/SRR10680472_1.fastq.gz;ftp.sra.ebi.ac.uk/vol1/fastq/SRR106/072/SRR10680472/SRR10680472_2.fastq.gz
SRR10680476	ftp.sra.ebi.ac.uk/vol1/fastq/SRR106/076/SRR10680476/SRR10680476_1.fastq.gz;ftp.sra.ebi.ac.uk/vol1/fastq/SRR106/076/SRR10680476/SRR10680476_2.fastq.gz
SRR10680481	ftp.sra.ebi.ac.uk/vol1/fastq/SRR106/081/SRR10680481/SRR10680481_1.fastq.gz;ftp.sra.ebi.ac.uk/vol1/fastq/SRR106/081/SRR10680481/SRR10680481_2.fastq.gz
SRR10680483	ftp.sra.ebi.ac.uk/vol1/fastq/SRR106/083/SRR10680483/SRR10680483_1.fastq.gz;ftp.sra.ebi.ac.uk/vol1/fastq/SRR106/083/SRR10680483/SRR10680483_2.fastq.gz
SRR10680485	ftp.sra.ebi.ac.uk/vol1/fastq/SRR106/085/SRR10680485/SRR10680485_1.fastq.gz;ftp.sra.ebi.ac.uk/vol1/fastq/SRR106/085/SRR10680485/SRR10680485_2.fastq.gz
SRR10680495	ftp.sra.ebi.ac.uk/vol1/fastq/SRR106/095/SRR10680495/SRR10680495_1.fastq.gz;ftp.sra.ebi.ac.uk/vol1/fastq/SRR106/095/SRR10680495/SRR10680495_2.fastq.gz
SRR10680503	ftp.sra.ebi.ac.uk/vol1/fastq/SRR106/003/SRR10680503/SRR10680503_1.fastq.gz;ftp.sra.ebi.ac.uk/vol1/fastq/SRR106/003/SRR10680503/SRR10680503_2.fastq.gz
SRR10680505	ftp.sra.ebi.ac.uk/vol1/fastq/SRR106/005/SRR10680505/SRR10680505_1.fastq.gz;ftp.sra.ebi.ac.uk/vol1/fastq/SRR106/005/SRR10680505/SRR10680505_2.fastq.gz
SRR10680507	ftp.sra.ebi.ac.uk/vol1/fastq/SRR106/007/SRR10680507/SRR10680507_1.fastq.gz;ftp.sra.ebi.ac.uk/vol1/fastq/SRR106/007/SRR10680507/SRR10680507_2.fastq.gz
SRR10680513	ftp.sra.ebi.ac.uk/vol1/fastq/SRR106/013/SRR10680513/SRR10680513_1.fastq.gz;ftp.sra.ebi.ac.uk/vol1/fastq/SRR106/013/SRR10680513/SRR10680513_2.fastq.gz
SRR10680521	ftp.sra.ebi.ac.uk/vol1/fastq/SRR106/021/SRR10680521/SRR10680521_1.fastq.gz;ftp.sra.ebi.ac.uk/vol1/fastq/SRR106/021/SRR10680521/SRR10680521_2.fastq.gz
SRR10680523	ftp.sra.ebi.ac.uk/vol1/fastq/SRR106/023/SRR10680523/SRR10680523_1.fastq.gz;ftp.sra.ebi.ac.uk/vol1/fastq/SRR106/023/SRR10680523/SRR10680523_2.fastq.gz
SRR10680526	ftp.sra.ebi.ac.uk/vol1/fastq/SRR106/026/SRR10680526/SRR10680526_1.fastq.gz;ftp.sra.ebi.ac.uk/vol1/fastq/SRR106/026/SRR10680526/SRR10680526_2.fastq.gz
SRR10680529	ftp.sra.ebi.ac.uk/vol1/fastq/SRR106/029/SRR10680529/SRR10680529_1.fastq.gz;ftp.sra.ebi.ac.uk/vol1/fastq/SRR106/029/SRR10680529/SRR10680529_2.fastq.gz
SRR10680539	ftp.sra.ebi.ac.uk/vol1/fastq/SRR106/039/SRR10680539/SRR10680539_1.fastq.gz;ftp.sra.ebi.ac.uk/vol1/fastq/SRR106/039/SRR10680539/SRR10680539_2.fastq.gz
SRR10680543	ftp.sra.ebi.ac.uk/vol1/fastq/SRR106/043/SRR10680543/SRR10680543_1.fastq.gz;ftp.sra.ebi.ac.uk/vol1/fastq/SRR106/043/SRR10680543/SRR10680543_2.fastq.gz
SRR10680548	ftp.sra.ebi.ac.uk/vol1/fastq/SRR106/048/SRR10680548/SRR10680548_1.fastq.gz;ftp.sra.ebi.ac.uk/vol1/fastq/SRR106/048/SRR10680548/SRR10680548_2.fastq.gz
SRR10680555	ftp.sra.ebi.ac.uk/vol1/fastq/SRR106/055/SRR10680555/SRR10680555_1.fastq.gz;ftp.sra.ebi.ac.uk/vol1/fastq/SRR106/055/SRR10680555/SRR10680555_2.fastq.gz
SRR10680559	ftp.sra.ebi.ac.uk/vol1/fastq/SRR106/059/SRR10680559/SRR10680559_1.fastq.gz;ftp.sra.ebi.ac.uk/vol1/fastq/SRR106/059/SRR10680559/SRR10680559_2.fastq.gz
SRR10680562	ftp.sra.ebi.ac.uk/vol1/fastq/SRR106/062/SRR10680562/SRR10680562_1.fastq.gz;ftp.sra.ebi.ac.uk/vol1/fastq/SRR106/062/SRR10680562/SRR10680562_2.fastq.gz
SRR10680582	ftp.sra.ebi.ac.uk/vol1/fastq/SRR106/082/SRR10680582/SRR10680582_1.fastq.gz;ftp.sra.ebi.ac.uk/vol1/fastq/SRR106/082/SRR10680582/SRR10680582_2.fastq.gz
SRR10680565	ftp.sra.ebi.ac.uk/vol1/fastq/SRR106/065/SRR10680565/SRR10680565_1.fastq.gz;ftp.sra.ebi.ac.uk/vol1/fastq/SRR106/065/SRR10680565/SRR10680565_2.fastq.gz
SRR10680583	ftp.sra.ebi.ac.uk/vol1/fastq/SRR106/083/SRR10680583/SRR10680583_1.fastq.gz;ftp.sra.ebi.ac.uk/vol1/fastq/SRR106/083/SRR10680583/SRR10680583_2.fastq.gz
SRR10680585	ftp.sra.ebi.ac.uk/vol1/fastq/SRR106/085/SRR10680585/SRR10680585_1.fastq.gz;ftp.sra.ebi.ac.uk/vol1/fastq/SRR106/085/SRR10680585/SRR10680585_2.fastq.gz
SRR10680587	ftp.sra.ebi.ac.uk/vol1/fastq/SRR106/087/SRR10680587/SRR10680587_1.fastq.gz;ftp.sra.ebi.ac.uk/vol1/fastq/SRR106/087/SRR10680587/SRR10680587_2.fastq.gz
SRR10680589	ftp.sra.ebi.ac.uk/vol1/fastq/SRR106/089/SRR10680589/SRR10680589_1.fastq.gz;ftp.sra.ebi.ac.uk/vol1/fastq/SRR106/089/SRR10680589/SRR10680589_2.fastq.gz
SRR10680591	ftp.sra.ebi.ac.uk/vol1/fastq/SRR106/091/SRR10680591/SRR10680591_1.fastq.gz;ftp.sra.ebi.ac.uk/vol1/fastq/SRR106/091/SRR10680591/SRR10680591_2.fastq.gz
SRR10680594	ftp.sra.ebi.ac.uk/vol1/fastq/SRR106/094/SRR10680594/SRR10680594_1.fastq.gz;ftp.sra.ebi.ac.uk/vol1/fastq/SRR106/094/SRR10680594/SRR10680594_2.fastq.gz
SRR10680596	ftp.sra.ebi.ac.uk/vol1/fastq/SRR106/096/SRR10680596/SRR10680596_1.fastq.gz;ftp.sra.ebi.ac.uk/vol1/fastq/SRR106/096/SRR10680596/SRR10680596_2.fastq.gz
SRR10680604	ftp.sra.ebi.ac.uk/vol1/fastq/SRR106/004/SRR10680604/SRR10680604_1.fastq.gz;ftp.sra.ebi.ac.uk/vol1/fastq/SRR106/004/SRR10680604/SRR10680604_2.fastq.gz
SRR10680611	ftp.sra.ebi.ac.uk/vol1/fastq/SRR106/011/SRR10680611/SRR10680611_1.fastq.gz;ftp.sra.ebi.ac.uk/vol1/fastq/SRR106/011/SRR10680611/SRR10680611_2.fastq.gz
SRR10680618	ftp.sra.ebi.ac.uk/vol1/fastq/SRR106/018/SRR10680618/SRR10680618_1.fastq.gz;ftp.sra.ebi.ac.uk/vol1/fastq/SRR106/018/SRR10680618/SRR10680618_2.fastq.gz
SRR10680629	ftp.sra.ebi.ac.uk/vol1/fastq/SRR106/029/SRR10680629/SRR10680629_1.fastq.gz;ftp.sra.ebi.ac.uk/vol1/fastq/SRR106/029/SRR10680629/SRR10680629_2.fastq.gz
SRR10680634	ftp.sra.ebi.ac.uk/vol1/fastq/SRR106/034/SRR10680634/SRR10680634_1.fastq.gz;ftp.sra.ebi.ac.uk/vol1/fastq/SRR106/034/SRR10680634/SRR10680634_2.fastq.gz
SRR10680644	ftp.sra.ebi.ac.uk/vol1/fastq/SRR106/044/SRR10680644/SRR10680644_1.fastq.gz;ftp.sra.ebi.ac.uk/vol1/fastq/SRR106/044/SRR10680644/SRR10680644_2.fastq.gz
SRR10680597	ftp.sra.ebi.ac.uk/vol1/fastq/SRR106/097/SRR10680597/SRR10680597_1.fastq.gz;ftp.sra.ebi.ac.uk/vol1/fastq/SRR106/097/SRR10680597/SRR10680597_2.fastq.gz
SRR10680649	ftp.sra.ebi.ac.uk/vol1/fastq/SRR106/049/SRR10680649/SRR10680649_1.fastq.gz;ftp.sra.ebi.ac.uk/vol1/fastq/SRR106/049/SRR10680649/SRR10680649_2.fastq.gz
SRR10680650	ftp.sra.ebi.ac.uk/vol1/fastq/SRR106/050/SRR10680650/SRR10680650_1.fastq.gz;ftp.sra.ebi.ac.uk/vol1/fastq/SRR106/050/SRR10680650/SRR10680650_2.fastq.gz
SRR10680607	ftp.sra.ebi.ac.uk/vol1/fastq/SRR106/007/SRR10680607/SRR10680607_1.fastq.gz;ftp.sra.ebi.ac.uk/vol1/fastq/SRR106/007/SRR10680607/SRR10680607_2.fastq.gz
SRR10680657	ftp.sra.ebi.ac.uk/vol1/fastq/SRR106/057/SRR10680657/SRR10680657_1.fastq.gz;ftp.sra.ebi.ac.uk/vol1/fastq/SRR106/057/SRR10680657/SRR10680657_2.fastq.gz
SRR10680616	ftp.sra.ebi.ac.uk/vol1/fastq/SRR106/016/SRR10680616/SRR10680616_1.fastq.gz;ftp.sra.ebi.ac.uk/vol1/fastq/SRR106/016/SRR10680616/SRR10680616_2.fastq.gz
SRR10680658	ftp.sra.ebi.ac.uk/vol1/fastq/SRR106/058/SRR10680658/SRR10680658_1.fastq.gz;ftp.sra.ebi.ac.uk/vol1/fastq/SRR106/058/SRR10680658/SRR10680658_2.fastq.gz
SRR10680620	ftp.sra.ebi.ac.uk/vol1/fastq/SRR106/020/SRR10680620/SRR10680620_1.fastq.gz;ftp.sra.ebi.ac.uk/vol1/fastq/SRR106/020/SRR10680620/SRR10680620_2.fastq.gz
SRR10680661	ftp.sra.ebi.ac.uk/vol1/fastq/SRR106/061/SRR10680661/SRR10680661_1.fastq.gz;ftp.sra.ebi.ac.uk/vol1/fastq/SRR106/061/SRR10680661/SRR10680661_2.fastq.gz
SRR10680624	ftp.sra.ebi.ac.uk/vol1/fastq/SRR106/024/SRR10680624/SRR10680624_1.fastq.gz;ftp.sra.ebi.ac.uk/vol1/fastq/SRR106/024/SRR10680624/SRR10680624_2.fastq.gz
SRR10680672	ftp.sra.ebi.ac.uk/vol1/fastq/SRR106/072/SRR10680672/SRR10680672_1.fastq.gz;ftp.sra.ebi.ac.uk/vol1/fastq/SRR106/072/SRR10680672/SRR10680672_2.fastq.gz
SRR10680678	ftp.sra.ebi.ac.uk/vol1/fastq/SRR106/078/SRR10680678/SRR10680678_1.fastq.gz;ftp.sra.ebi.ac.uk/vol1/fastq/SRR106/078/SRR10680678/SRR10680678_2.fastq.gz
SRR10680638	ftp.sra.ebi.ac.uk/vol1/fastq/SRR106/038/SRR10680638/SRR10680638_1.fastq.gz;ftp.sra.ebi.ac.uk/vol1/fastq/SRR106/038/SRR10680638/SRR10680638_2.fastq.gz
SRR10680642	ftp.sra.ebi.ac.uk/vol1/fastq/SRR106/042/SRR10680642/SRR10680642_1.fastq.gz;ftp.sra.ebi.ac.uk/vol1/fastq/SRR106/042/SRR10680642/SRR10680642_2.fastq.gz
SRR10680694	ftp.sra.ebi.ac.uk/vol1/fastq/SRR106/094/SRR10680694/SRR10680694_1.fastq.gz;ftp.sra.ebi.ac.uk/vol1/fastq/SRR106/094/SRR10680694/SRR10680694_2.fastq.gz
SRR10680701	ftp.sra.ebi.ac.uk/vol1/fastq/SRR106/001/SRR10680701/SRR10680701_1.fastq.gz;ftp.sra.ebi.ac.uk/vol1/fastq/SRR106/001/SRR10680701/SRR10680701_2.fastq.gz
SRR10680653	ftp.sra.ebi.ac.uk/vol1/fastq/SRR106/053/SRR10680653/SRR10680653_1.fastq.gz;ftp.sra.ebi.ac.uk/vol1/fastq/SRR106/053/SRR10680653/SRR10680653_2.fastq.gz
SRR10680703	ftp.sra.ebi.ac.uk/vol1/fastq/SRR106/003/SRR10680703/SRR10680703_1.fastq.gz;ftp.sra.ebi.ac.uk/vol1/fastq/SRR106/003/SRR10680703/SRR10680703_2.fastq.gz
SRR10680655	ftp.sra.ebi.ac.uk/vol1/fastq/SRR106/055/SRR10680655/SRR10680655_1.fastq.gz;ftp.sra.ebi.ac.uk/vol1/fastq/SRR106/055/SRR10680655/SRR10680655_2.fastq.gz
SRR10680665	ftp.sra.ebi.ac.uk/vol1/fastq/SRR106/065/SRR10680665/SRR10680665_1.fastq.gz;ftp.sra.ebi.ac.uk/vol1/fastq/SRR106/065/SRR10680665/SRR10680665_2.fastq.gz
SRR10680667	ftp.sra.ebi.ac.uk/vol1/fastq/SRR106/067/SRR10680667/SRR10680667_1.fastq.gz;ftp.sra.ebi.ac.uk/vol1/fastq/SRR106/067/SRR10680667/SRR10680667_2.fastq.gz
SRR10680669	ftp.sra.ebi.ac.uk/vol1/fastq/SRR106/069/SRR10680669/SRR10680669_1.fastq.gz;ftp.sra.ebi.ac.uk/vol1/fastq/SRR106/069/SRR10680669/SRR10680669_2.fastq.gz
SRR10680671	ftp.sra.ebi.ac.uk/vol1/fastq/SRR106/071/SRR10680671/SRR10680671_1.fastq.gz;ftp.sra.ebi.ac.uk/vol1/fastq/SRR106/071/SRR10680671/SRR10680671_2.fastq.gz
SRR10680674	ftp.sra.ebi.ac.uk/vol1/fastq/SRR106/074/SRR10680674/SRR10680674_1.fastq.gz;ftp.sra.ebi.ac.uk/vol1/fastq/SRR106/074/SRR10680674/SRR10680674_2.fastq.gz
SRR10680679	ftp.sra.ebi.ac.uk/vol1/fastq/SRR106/079/SRR10680679/SRR10680679_1.fastq.gz;ftp.sra.ebi.ac.uk/vol1/fastq/SRR106/079/SRR10680679/SRR10680679_2.fastq.gz
SRR10680682	ftp.sra.ebi.ac.uk/vol1/fastq/SRR106/082/SRR10680682/SRR10680682_1.fastq.gz;ftp.sra.ebi.ac.uk/vol1/fastq/SRR106/082/SRR10680682/SRR10680682_2.fastq.gz
SRR10680690	ftp.sra.ebi.ac.uk/vol1/fastq/SRR106/090/SRR10680690/SRR10680690_1.fastq.gz;ftp.sra.ebi.ac.uk/vol1/fastq/SRR106/090/SRR10680690/SRR10680690_2.fastq.gz
SRR10680692	ftp.sra.ebi.ac.uk/vol1/fastq/SRR106/092/SRR10680692/SRR10680692_1.fastq.gz;ftp.sra.ebi.ac.uk/vol1/fastq/SRR106/092/SRR10680692/SRR10680692_2.fastq.gz
SRR10680696	ftp.sra.ebi.ac.uk/vol1/fastq/SRR106/096/SRR10680696/SRR10680696_1.fastq.gz;ftp.sra.ebi.ac.uk/vol1/fastq/SRR106/096/SRR10680696/SRR10680696_2.fastq.gz
SRR10680698	ftp.sra.ebi.ac.uk/vol1/fastq/SRR106/098/SRR10680698/SRR10680698_1.fastq.gz;ftp.sra.ebi.ac.uk/vol1/fastq/SRR106/098/SRR10680698/SRR10680698_2.fastq.gz
SRR10680705	ftp.sra.ebi.ac.uk/vol1/fastq/SRR106/005/SRR10680705/SRR10680705_1.fastq.gz;ftp.sra.ebi.ac.uk/vol1/fastq/SRR106/005/SRR10680705/SRR10680705_2.fastq.gz

## Sheet: Tabl2
ID	raw_reads	raw_bases	clean_reads	clean_bases	effective_rate(%)	GC(%)
SRR10680327	52132746	7.82G	50829626	7.60G	97.5	44.33
SRR10680339	47289214	7.09G	46217550	6.88G	97.73	49.04
SRR10680331	50621032	7.59G	49377574	7.36G	97.54	45.62
SRR10680343	52450202	7.87G	51324594	7.65G	97.85	45.48
SRR10680364	47809658	7.17G	46546316	6.93G	97.36	46.21
SRR10680345	33976084	5.10G	32436626	4.81G	95.47	43.74
SRR10680362	48976954	7.35G	47678138	7.10G	97.35	44.72
SRR10680351	51645332	7.75G	49859950	7.41G	96.54	47.5
SRR10680372	42185114	6.33G	41246890	6.14G	97.78	45.87
SRR10680366	53810646	8.07G	52269612	7.79G	97.14	50.31
SRR10680379	54385688	8.16G	53494058	7.99G	98.36	45.33
SRR10680348	93290212	13.99G	90932726	13.56G	97.47	45.53
SRR10680385	52447212	7.87G	49978980	7.42G	95.29	47.97
SRR10680387	55310076	8.30G	54207600	8.09G	98.01	46.37
SRR10680422	53903708	8.09G	52970470	7.91G	98.27	45.19
SRR10680419	56428968	8.46G	55232988	8.25G	97.88	44.68
SRR10680411	47511644	7.13G	46461262	6.94G	97.79	44.5
SRR10680416	55055356	8.26G	54311754	8.12G	98.65	44.04
SRR10680427	55238298	8.29G	54395030	8.13G	98.47	45.8
SRR10680438	53028034	7.95G	52189466	7.80G	98.42	43.8
SRR10680430	51089812	7.66G	50159308	7.49G	98.18	50.15
SRR10680391	61765146	9.26G	60593982	9.06G	98.1	45.64
SRR10680441	52276262	7.84G	51537380	7.70G	98.59	46.4
SRR10680449	43112114	6.47G	41209420	6.11G	95.59	45.39
SRR10680425	62796498	9.42G	61794476	9.23G	98.4	48.36
SRR10680461	41514576	6.23G	39974102	5.94G	96.29	46.44
SRR10680443	54637062	8.20G	53870308	8.05G	98.6	45.56
SRR10680458	48387404	7.26G	46458784	6.90G	96.01	47.84
SRR10680447	50742010	7.61G	49665556	7.41G	97.88	49.16
SRR10680451	57377130	8.61G	56281396	8.41G	98.09	49
SRR10680460	48876472	7.33G	47153658	7.01G	96.48	47.09
SRR10680468	33830752	5.07G	32575030	4.84G	96.29	44.58
SRR10680473	33059392	4.96G	31723942	4.71G	95.96	45.28
SRR10680459	50885498	7.63G	48969134	7.27G	96.23	43.67
SRR10680464	51377384	7.71G	49792530	7.41G	96.92	46.79
SRR10680474	36343730	5.45G	35082622	5.21G	96.53	44.82
SRR10680466	40293300	6.04G	38892706	5.78G	96.52	45.21
SRR10680470	42975084	6.45G	41299884	6.13G	96.1	45.47
SRR10680462	49363098	7.40G	48292356	7.22G	97.83	48.52
SRR10680475	35075028	5.26G	33653058	5.00G	95.95	46.52
SRR10680477	46365078	6.95G	45004782	6.71G	97.07	47.64
SRR10680479	46297616	6.94G	45535200	6.80G	98.35	43.26
SRR10680492	44327974	6.65G	42995770	6.37G	96.99	47.44
SRR10680490	47953892	7.19G	46983330	7.01G	97.98	45.05
SRR10680501	48212000	7.23G	47094230	7.02G	97.68	44.45
SRR10680323	43303438	6.50G	42120488	6.27G	97.27	49.03
SRR10680319	46244766	6.94G	45406398	6.78G	98.19	45.94
SRR10680334	44896700	6.73G	43865042	6.53G	97.7	46.5
SRR10680337	55625264	8.34G	54636718	8.16G	98.22	46.68
SRR10680377	48272528	7.24G	46727920	6.94G	96.8	51.49
SRR10680360	46085392	6.91G	45249858	6.75G	98.19	46.04
SRR10680383	48019374	7.20G	46922216	7.00G	97.72	48.14
SRR10680396	48810092	7.32G	48086470	7.19G	98.52	48.83
SRR10680400	54664684	8.20G	53665968	8.02G	98.17	49.95
SRR10680389	56238386	8.44G	55285836	8.26G	98.31	45.4
SRR10680406	55100270	8.27G	54409046	8.13G	98.75	46.69
SRR10680431	55674160	8.35G	54873474	8.20G	98.56	46.05
SRR10680453	46480082	6.97G	44382054	6.58G	95.49	45.72
SRR10680409	62050310	9.31G	60662430	9.05G	97.76	43.9
SRR10680433	58120254	8.72G	57367682	8.58G	98.71	45.16
SRR10680435	57804774	8.67G	57029054	8.52G	98.66	45.53
SRR10680436	52155880	7.82G	51313500	7.67G	98.38	44.68
SRR10680469	39279448	5.89G	37644642	5.58G	95.84	46.25
SRR10680457	43949018	6.59G	42383262	6.30G	96.44	46.43
SRR10680445	50003002	7.50G	49215258	7.35G	98.42	47.9
SRR10680472	50360676	7.55G	49223132	7.34G	97.74	46.97
SRR10680455	56765334	8.51G	55681418	8.31G	98.09	44.8
SRR10680476	53173762	7.98G	52174478	7.79G	98.12	43.7
SRR10680483	47472944	7.12G	46465692	6.93G	97.88	44.21
SRR10680495	42645046	6.40G	41581350	6.19G	97.51	46.08
SRR10680481	47947764	7.19G	46473576	6.91G	96.93	46.1
SRR10680509	40689342	6.10G	39452534	5.85G	96.96	44.35
SRR10680485	44056104	6.61G	42888526	6.39G	97.35	44.28
SRR10680505	43116606	6.47G	41494614	6.16G	96.24	43.85
SRR10680503	53660154	8.05G	52529476	7.83G	97.89	45.25
SRR10680507	47856230	7.18G	46969096	7.01G	98.15	45.94
SRR10680517	46393068	6.96G	45471372	6.79G	98.01	45.27
SRR10680511	56733930	8.51G	55483058	8.28G	97.8	45.78
SRR10680533	44476324	6.67G	43476218	6.49G	97.75	43.48
SRR10680513	52469880	7.87G	51386810	7.67G	97.94	44.79
SRR10680521	46747452	7.01G	45837662	6.84G	98.05	47.07
SRR10680564	37053016	5.56G	35260968	5.23G	95.16	45.92
SRR10680528	52091746	7.81G	50133820	7.45G	96.24	44.83
SRR10680515	52941560	7.94G	51700088	7.71G	97.66	47.8
SRR10680523	54536504	8.18G	53245840	7.94G	97.63	47.08
SRR10680541	54550642	8.18G	53825510	8.04G	98.67	46.43
SRR10680546	47205036	7.08G	45815324	6.80G	97.06	46.64
SRR10680535	55566310	8.33G	54358360	8.11G	97.83	44.43
SRR10680569	63544680	9.53G	61988126	9.24G	97.55	45.42
SRR10680321	53846210	8.08G	52329878	7.79G	97.18	47.54
SRR10680346	51840626	7.78G	50376102	7.50G	97.17	47.15
SRR10680349	45591288	6.84G	44520756	6.64G	97.65	44.61
SRR10680329	49660044	7.45G	48248934	7.19G	97.16	44.4
SRR10680369	49847176	7.48G	48302880	7.18G	96.9	56.6
SRR10680357	43778152	6.57G	42376456	6.30G	96.8	47.23
SRR10680356	70102960	10.52G	69132756	10.34G	98.62	46.2
SRR10680354	47281810	7.09G	45602982	6.77G	96.45	46.28
SRR10680371	48558858	7.28G	47547500	7.10G	97.92	43.35
SRR10680374	46892586	7.03G	45701386	6.80G	97.46	46.81
SRR10680381	54682154	8.20G	53556350	7.98G	97.94	47.19
SRR10680394	58938830	8.84G	58226758	8.70G	98.79	44.67
SRR10680398	57891264	8.68G	56776646	8.47G	98.07	45.24
SRR10680413	68846302	10.33G	67854916	10.14G	98.56	45.14
SRR10680403	49190006	7.38G	48369862	7.22G	98.33	46.47
SRR10680404	55713544	8.36G	54162900	8.10G	97.22	47.53
SRR10680424	53921928	8.09G	53019956	7.92G	98.33	44.46
SRR10680478	55533640	8.33G	54308876	8.09G	97.79	47.01
SRR10680480	44446620	6.67G	43450824	6.48G	97.76	45.76
SRR10680487	54190954	8.13G	52654258	7.84G	97.16	42.95
SRR10680488	50199840	7.53G	48898536	7.29G	97.41	45.85
SRR10680498	58464106	8.77G	57239664	8.55G	97.91	45.62
SRR10680519	53004864	7.95G	51784822	7.72G	97.7	44.6
SRR10680526	47456984	7.12G	46445188	6.93G	97.87	46.23
SRR10680529	55731484	8.36G	54701992	8.16G	98.15	44.3
SRR10680532	50064270	7.51G	48591620	7.25G	97.06	47.86
SRR10680539	48929508	7.34G	47849986	7.14G	97.79	43.62
SRR10680537	51256112	7.69G	50050846	7.47G	97.65	42.89
SRR10680543	58522150	8.78G	57623680	8.61G	98.46	44.33
SRR10680545	57930630	8.69G	56881676	8.50G	98.19	45.84
SRR10680548	53104260	7.97G	52319466	7.82G	98.52	46.24
SRR10680553	50605486	7.59G	49795094	7.44G	98.4	44.24
SRR10680550	49397742	7.41G	48212658	7.18G	97.6	44.55
SRR10680555	63806000	9.57G	62874914	9.40G	98.54	46.46
SRR10680556	56560814	8.48G	55863074	8.36G	98.77	46.54
SRR10680561	46183754	6.93G	44247742	6.56G	95.81	45.45
SRR10680559	55919542	8.39G	54864406	8.19G	98.11	45.61
SRR10680565	49186588	7.38G	47181082	7.00G	95.92	43.44
SRR10680562	54273462	8.14G	53424452	7.98G	98.44	47.72
SRR10680567	49937696	7.49G	48193722	7.16G	96.51	43.86
SRR10680571	49682878	7.45G	48479396	7.22G	97.58	43.66
SRR10680574	42471726	6.37G	41341262	6.15G	97.34	44.87
SRR10680572	45642316	6.85G	39765916	5.92G	87.13	45.33
SRR10680582	48370497	6.52G	3386050	504.81M	7	36.54
SRR10680594	55923626	8.39G	54739554	8.16G	97.88	46.74
SRR10680597	51799826	7.77G	50502128	7.52G	97.49	47.7
SRR10680596	58509382	8.78G	57795986	8.65G	98.78	46.88
SRR10680592	54116612	8.12G	51668704	7.65G	95.48	45.35
SRR10680599	42832988	6.42G	41495700	6.18G	96.88	45.14
SRR10680604	49477702	7.42G	48579482	7.25G	98.18	47.58
SRR10680602	53380286	8.01G	52323418	7.81G	98.02	47.18
SRR10680606	49977652	7.50G	48844204	7.29G	97.73	46.89
SRR10680607	53904786	8.09G	52926222	7.90G	98.18	48.39
SRR10680609	45847698	6.88G	45133216	6.74G	98.44	41.93
SRR10680614	50999518	7.65G	49911002	7.45G	97.87	43
SRR10680578	48990084	7.35G	47686254	7.10G	97.34	47.71
SRR10680576	54511728	8.18G	53218426	7.94G	97.63	46.23
SRR10680583	49030276	7.35G	47705388	7.10G	97.3	47.07
SRR10680580	51153128	7.67G	50183684	7.48G	98.1	44.1
SRR10680585	49483468	7.42G	48085610	7.17G	97.18	45.38
SRR10680587	54565906	8.18G	53571472	8.00G	98.18	45.17
SRR10680618	44818464	7.94G	18938906	2.82G	42.26	37.99
SRR10680611	44645156	6.70G	43752334	6.53G	98	46.03
SRR10680589	49728462	7.46G	48339628	7.19G	97.21	46.26
SRR10680591	48357958	7.25G	46940044	6.99G	97.07	47.17
SRR10680616	52629688	7.89G	52045210	7.79G	98.89	46.06
SRR10680620	46220126	6.93G	45330120	6.76G	98.07	43.84
SRR10680622	48755710	7.31G	47741606	7.12G	97.92	45.58
SRR10680627	44408348	6.66G	42757196	6.35G	96.28	45.29
SRR10680624	40538350	6.08G	39609450	5.91G	97.71	44.31
SRR10680634	46079556	6.91G	45140998	6.74G	97.96	45.98
SRR10680625	49530570	7.43G	48038126	7.14G	96.99	43.67
SRR10680638	50233084	7.53G	49254670	7.35G	98.05	46.86
SRR10680642	48407186	7.26G	47753114	7.14G	98.65	45.31
SRR10680639	49360086	7.40G	48235658	7.20G	97.72	48.99
SRR10680629	49680594	7.45G	48691334	7.27G	98.01	46.55
SRR10680636	50395462	7.56G	49547918	7.40G	98.32	45.17
SRR10680649	35780102	5.37G	34887732	5.18G	97.51	44.21
SRR10680644	45862920	6.88G	45204602	6.75G	98.56	46.6
SRR10680632	56375262	8.46G	55245338	8.25G	98	45.12
SRR10680640	58399504	8.76G	55880676	8.29G	95.69	45.04
SRR10680652	52669392	7.90G	51983202	7.76G	98.7	45.39
SRR10680650	52597698	7.89G	51691854	7.72G	98.28	44.34
SRR10680646	62530448	9.38G	61749100	9.22G	98.75	43.74
SRR10680655	53843502	8.08G	52996218	7.91G	98.43	43.75
SRR10680665	46295874	6.94G	45462120	6.78G	98.2	45.43
SRR10680663	49278300	7.39G	48677742	7.27G	98.78	44.92
SRR10680653	66877660	10.03G	65772420	9.81G	98.35	45.68
SRR10680657	58371682	8.76G	56374996	8.42G	96.58	47.12
SRR10680658	59214914	8.88G	58384460	8.72G	98.6	44.46
SRR10680661	58406562	8.76G	57463940	8.58G	98.39	47.97
SRR10680672	47748782	7.16G	46783764	6.98G	97.98	44.91
SRR10680671	52037576	7.81G	50948690	7.60G	97.91	45.31
SRR10680669	58326490	8.75G	57173812	8.53G	98.02	43.69
SRR10680687	43834916	6.58G	42988024	6.42G	98.07	46.86
SRR10680667	56935546	8.54G	55769540	8.32G	97.95	45.84
SRR10680682	45544986	6.83G	44653810	6.67G	98.04	44.94
SRR10680684	46630288	6.99G	45434294	6.78G	97.44	45.77
SRR10680676	55191740	8.28G	54042610	8.06G	97.92	46.97
SRR10680678	51809808	7.77G	50738488	7.57G	97.93	45.12
SRR10680674	58522128	8.78G	57211294	8.54G	97.76	46.47
SRR10680690	52536010	7.88G	50757928	7.54G	96.62	45.2
SRR10680679	59200230	8.88G	57982048	8.65G	97.94	44.56
SRR10680698	52170627	7.86G	50443472	7.53G	96.69	44.13
SRR10680694	59162604	8.87G	57931774	8.64G	97.92	48.03
SRR10680692	59595158	8.94G	57881680	8.64G	97.12	43.62
SRR10680696	55856018	8.38G	54700560	8.16G	97.93	45.46
SRR10680705	49313416	7.40G	48477190	7.23G	98.3	43.88
SRR10680703	55181246	8.28G	54147086	8.08G	98.13	44.99
SRR10680701	60958740	9.14G	59889412	8.94G	98.25	46.23
SRR10680709	53626724	8.04G	52647962	7.86G	98.17	45.19

## Sheet: Table3
Sample	average contig number	average contig length
SRR10680319	49310	4330.81
SRR10680321	47503	5221.89
SRR10680323	46326	4729.72
SRR10680327	12246	7067.74
SRR10680329	36295	4573.86
SRR10680331	50877	4534.29
SRR10680334	45076	4803.59
SRR10680337	60741	4203.55
SRR10680339	37822	5200.09
SRR10680343	45731	5033.33
SRR10680345	28704	4462.62
SRR10680346	63910	4418.74
SRR10680348	31682	5551.5
SRR10680349	29968	5018.84
SRR10680351	67052	4329.61
SRR10680354	41761	4927.26
SRR10680356	41307	4697.09
SRR10680357	55599	3668.81
SRR10680360	19848	6468.39
SRR10680362	35590	4777.83
SRR10680364	35425	5715.63
SRR10680366	25296	5322.51
SRR10680369	37849	3833.26
SRR10680371	19349	6062.04
SRR10680372	45990	4621.82
SRR10680374	40119	4616.71
SRR10680377	57194	2624.34
SRR10680379	36875	4632.26
SRR10680381	34936	6246.35
SRR10680383	54130	4057.91
SRR10680385	52495	4365.98
SRR10680387	50533	4711.06
SRR10680389	33475	4858.21
SRR10680391	30058	4783.54
SRR10680394	31396	5028.42
SRR10680396	40468	5065.29
SRR10680398	28768	5709.58
SRR10680400	73423	4042.89
SRR10680403	60916	3898.15
SRR10680404	56898	3940.16
SRR10680406	41325	3962.21
SRR10680409	27988	4945.27
SRR10680411	20821	6227.87
SRR10680413	38280	5525.77
SRR10680416	33571	4623.8
SRR10680419	48512	4875.34
SRR10680422	32650	4841.37
SRR10680424	29421	5423.4
SRR10680425	72147	4324.56
SRR10680427	33361	4689.03
SRR10680430	58465	4335.25
SRR10680431	43962	5264.19
SRR10680433	41567	5062.47
SRR10680435	33682	5318.09
SRR10680436	20617	5059.19
SRR10680438	45667	3992.29
SRR10680441	71782	3883.69
SRR10680443	51440	4001.01
SRR10680445	57182	4645.63
SRR10680447	53324	4007.62
SRR10680449	36806	4408.69
SRR10680451	81377	4172.42
SRR10680453	50767	4393.9
SRR10680455	26652	5343.74
SRR10680457	51795	4282.48
SRR10680458	55853	4371.56
SRR10680459	23089	6228.98
SRR10680460	60594	3968.17
SRR10680461	35155	4436.56
SRR10680462	72043	4121.85
SRR10680464	35120	5580.27
SRR10680466	30598	5631.69
SRR10680468	20670	6094.73
SRR10680469	11518	6988.34
SRR10680470	40710	4542.48
SRR10680472	49724	4787.57
SRR10680473	53631	3551.31
SRR10680474	29616	5483.96
SRR10680475	44838	3926.83
SRR10680476	32397	4741.15
SRR10680477	39013	4989.55
SRR10680478	53353	4787.97
SRR10680479	30527	4323.48
SRR10680480	41252	4755.28
SRR10680481	29116	5144.97
SRR10680483	28717	3718.41
SRR10680485	26346	5302.12
SRR10680487	33263	5025.45
SRR10680488	32778	4685.46
SRR10680490	35485	4295.94
SRR10680492	55999	4875.25
SRR10680495	54966	4085.19
SRR10680498	27398	5034.78
SRR10680501	30940	5268.21
SRR10680503	62394	4550.59
SRR10680505	28772	4846.95
SRR10680507	39196	4411.09
SRR10680509	20086	5177.23
SRR10680511	32899	5034.5
SRR10680513	16494	5777.28
SRR10680515	41955	5417.29
SRR10680517	24664	4022.68
SRR10680519	39238	4667.05
SRR10680521	57191	4582.51
SRR10680523	55414	4718.53
SRR10680526	37296	3693.4
SRR10680528	21617	5887.03
SRR10680529	32021	4732.1
SRR10680532	63949	4062.77
SRR10680533	37183	5057.92
SRR10680535	20783	5112.07
SRR10680537	24933	5685.37
SRR10680539	19053	7195.69
SRR10680541	47191	4203.05
SRR10680543	37196	5130.64
SRR10680545	34112	5233.5
SRR10680546	30937	5121.73
SRR10680548	43626	4382.45
SRR10680550	33298	5503.79
SRR10680553	16442	7166.32
SRR10680555	50212	5047.51
SRR10680556	55980	4129.81
SRR10680559	28406	4491.79
SRR10680561	35310	4861.36
SRR10680562	45369	4804.17
SRR10680564	38930	4484
SRR10680565	18629	5607.84
SRR10680567	28559	4636.61
SRR10680569	38152	4591.24
SRR10680571	29473	5322.85
SRR10680572	36950	4563.66
SRR10680574	29261	4899.22
SRR10680576	40926	4875.49
SRR10680578	66032	4262.54
SRR10680580	44254	4531.29
SRR10680582	37363	4735.63
SRR10680583	62940	4254.57
SRR10680585	31595	4970.95
SRR10680587	42515	5048.6
SRR10680589	35241	4999.5
SRR10680591	66210	4305.74
SRR10680592	37006	4862.12
SRR10680594	27205	4368.39
SRR10680596	34224	4997.87
SRR10680597	63421	4085.86
SRR10680599	30805	5353.67
SRR10680602	46204	4568.75
SRR10680604	55073	4815.89
SRR10680606	36028	3604.91
SRR10680607	62881	4503
SRR10680609	22326	4317.24
SRR10680611	46054	4756.67
SRR10680614	21056	5422.07
SRR10680616	38436	4760.72
SRR10680618	37438	5284.65
SRR10680620	31987	5415.81
SRR10680622	34841	4198.25
SRR10680624	26768	4837.06
SRR10680625	26613	4578.25
SRR10680627	26070	4951.87
SRR10680629	50693	4684.29
SRR10680632	31591	4863.9
SRR10680634	47117	4138.85
SRR10680636	34998	5109.43
SRR10680638	61472	4976.84
SRR10680639	58341	4214.75
SRR10680640	30804	5583.65
SRR10680642	10429	7108.23
SRR10680644	47856	4410.04
SRR10680646	21734	6374.9
SRR10680649	31170	5352.61
SRR10680650	31676	4394.11
SRR10680652	34015	4664.01
SRR10680653	49718	5448.13
SRR10680655	33001	4570.35
SRR10680657	51166	4383.8
SRR10680658	36857	4844.48
SRR10680661	46317	5170.35
SRR10680663	41116	4649.96
SRR10680665	46182	4350.29
SRR10680667	40581	4865.53
SRR10680669	14955	6825.71
SRR10680671	31544	4676.14
SRR10680672	27983	5398.5
SRR10680674	31719	6057.72
SRR10680676	45663	4600.79
SRR10680678	29655	5070.88
SRR10680679	36649	5649.31
SRR10680682	57652	3930.99
SRR10680684	36234	4913.98
SRR10680687	37581	5354.02
SRR10680690	25927	4623.14
SRR10680692	29805	4579.37
SRR10680694	81178	4435.35
SRR10680696	52728	3841.39
SRR10680698	14419	7731.95
SRR10680701	55662	4702.24
SRR10680703	25684	5630.89
SRR10680705	14471	6008.5
SRR10680709	48989	5038.42

## Sheet: Table4
Sample	average contig number	average contig length
SRR10680321	3597	3920.32
SRR10680323	3362	3183.41
SRR10680327	1091	3640.39
SRR10680329	2601	3168.98
SRR10680331	3998	3131.45
SRR10680334	3375	3163.21
SRR10680337	5476	3157.06
SRR10680339	2595	3582.52
SRR10680343	3454	3566.6
SRR10680345	1716	3204.91
SRR10680346	4990	3477.21
SRR10680348	2262	3941.6
SRR10680349	2611	3598.6
SRR10680351	5341	2954.49
SRR10680354	2829	3877.97
SRR10680356	3119	4056.19
SRR10680357	4546	3616.23
SRR10680360	1557	4252.32
SRR10680362	2479	3440.06
SRR10680364	2817	3799.34
SRR10680366	1684	3100.13
SRR10680369	2655	2828.38
SRR10680371	1426	3936.29
SRR10680372	3132	3347.58
SRR10680374	3233	3168.23
SRR10680377	4554	1997.91
SRR10680379	2998	3490.95
SRR10680381	2625	4133.97
SRR10680383	3886	2998.38
SRR10680385	3885	3078.4
SRR10680387	4024	3817.53
SRR10680389	2404	3431.67
SRR10680391	1843	3432.51
SRR10680394	2282	3223.35
SRR10680396	2601	3580.93
SRR10680398	2280	3697.8
SRR10680400	5138	3333.65
SRR10680403	4722	3543.89
SRR10680404	3717	3111.62
SRR10680406	3427	3367.28
SRR10680409	2119	2948.69
SRR10680411	1259	4069.46
SRR10680413	2831	3747.93
SRR10680416	2214	3137.13
SRR10680419	3853	3411.08
SRR10680422	2520	3042.22
SRR10680424	1978	3452.45
SRR10680425	5494	3503.9
SRR10680427	2744	3016.69
SRR10680430	4316	3420.78
SRR10680431	3535	3301.77
SRR10680433	3474	3652.66
SRR10680435	2642	3859.03
SRR10680436	1743	3150.91
SRR10680438	3467	3193.15
SRR10680441	6039	3376.69
SRR10680443	3859	3075.94
SRR10680445	4696	3444.97
SRR10680447	4244	3107.15
SRR10680449	2944	3243
SRR10680451	6603	3647.14
SRR10680453	3992	3416.73
SRR10680455	1739	2956.35
SRR10680457	3778	3276.44
SRR10680458	3692	3097.95
SRR10680459	1675	3909.49
SRR10680460	4287	3271.25
SRR10680461	2703	3485.93
SRR10680462	5623	3170.58
SRR10680464	2681	3750.41
SRR10680466	2175	4099.1
SRR10680468	1477	3552.08
SRR10680469	860	3949.93
SRR10680470	3197	3272.31
SRR10680472	3865	3868.68
SRR10680473	4276	2969.03
SRR10680474	2298	3598.02
SRR10680475	3415	3024.76
SRR10680476	2321	2941.74
SRR10680477	2585	3177.26
SRR10680478	3813	3251.19
SRR10680479	2375	3521.27
SRR10680480	3015	3421.54
SRR10680481	1983	4289.51
SRR10680483	2425	2975.36
SRR10680485	1985	4680.05
SRR10680487	2473	3864.96
SRR10680488	2485	3173.98
SRR10680490	2551	3564.33
SRR10680492	4433	3360.56
SRR10680495	4506	3295.98
SRR10680498	1739	3436.5
SRR10680501	1919	3119.78
SRR10680503	4155	3732.5
SRR10680505	2026	3842.79
SRR10680507	3422	3570
SRR10680509	1687	3813.67
SRR10680511	2122	3605.47
SRR10680513	1067	4129.44
SRR10680515	3356	3662.63
SRR10680517	1912	2866.78
SRR10680519	3055	3156.92
SRR10680521	4209	3395.4
SRR10680523	4136	3572.32
SRR10680526	3564	3931.37
SRR10680528	1957	3635.76
SRR10680529	2712	3371.47
SRR10680532	4487	3166.56
SRR10680533	2723	3803.51
SRR10680535	1625	3239.68
SRR10680537	1650	3519.82
SRR10680539	1289	4189.66
SRR10680541	3548	3195.67
SRR10680543	3031	3617.99
SRR10680545	2570	3714.81
SRR10680546	2369	3383.39
SRR10680548	3395	3248.16
SRR10680550	2487	3781.42
SRR10680553	1233	3870.73
SRR10680555	3869	3334.52
SRR10680556	4570	2951.86
SRR10680559	2558	3006.85
SRR10680561	2589	3189.12
SRR10680562	3432	3250.57
SRR10680564	2826	3865.48
SRR10680565	1394	3107.45
SRR10680567	2070	3493.78
SRR10680569	2675	3218.24
SRR10680571	2228	3697.12
SRR10680572	2540	3352.47
SRR10680574	2125	3462.05
SRR10680576	3009	3320.57
SRR10680578	5616	3569.44
SRR10680580	3160	3000.31
SRR10680582	2597	3142.77
SRR10680583	4461	3303.79
SRR10680585	2928	3927.05
SRR10680587	3267	3348.4
SRR10680589	2928	3668.8
SRR10680591	5471	3223.73
SRR10680592	3050	3088.36
SRR10680594	1886	3462.6
SRR10680596	2499	3761.99
SRR10680597	4959	2865.16
SRR10680599	2174	4142.56
SRR10680602	3462	3734.96
SRR10680604	3548	3741.57
SRR10680606	2826	3979.01
SRR10680607	4871	3277.02
SRR10680609	1656	2648.18
SRR10680611	3693	4554.46
SRR10680614	1595	3769.69
SRR10680616	3099	3348.42
SRR10680618	2889	3250.02
SRR10680620	2703	3487.63
SRR10680622	2956	3002
SRR10680624	1799	3674.09
SRR10680625	1918	2560.87
SRR10680627	2161	2971.22
SRR10680629	3859	3313.86
SRR10680632	2281	3414.69
SRR10680634	3928	3300.67
SRR10680636	2908	3914.1
SRR10680638	4645	3816.75
SRR10680639	4275	3401.23
SRR10680640	2398	3538.65
SRR10680642	885	4883.94
SRR10680644	3770	3303.84
SRR10680646	1634	3890.14
SRR10680649	2344	4008.02
SRR10680650	2353	2892.82
SRR10680652	2275	3941.29
SRR10680653	3677	3820.2
SRR10680655	2601	3450.72
SRR10680657	3678	3736.08
SRR10680658	2811	2982.12
SRR10680661	3491	3713.54
SRR10680663	3245	3435.03
SRR10680665	3346	3431.95
SRR10680667	3553	3498.93
SRR10680669	895	3807
SRR10680671	2433	3051.58
SRR10680672	1947	3495.83
SRR10680674	2482	4944.32
SRR10680676	3414	4132.95
SRR10680678	2302	3193.05
SRR10680679	2600	3611.86
SRR10680682	4552	3544.28
SRR10680684	2617	2950.6
SRR10680687	2686	3726.2
SRR10680690	2266	3174.27
SRR10680692	2468	3191.59
SRR10680694	6060	3263.02
SRR10680696	4032	3405.14
SRR10680698	1225	4031.73
SRR10680701	3976	3712
SRR10680703	1936	3702.78
SRR10680705	1273	3171.45
SRR10680709	4353	4648.91
SRR10680571	2228	3697.12

## Sheet: Table5
	Sample	checkv_quality	Percentage
0	SRR10680321	Not-determined	65.7492
1	SRR10680321	Low-quality	32.7773
2	SRR10680321	Medium-quality	0.722825
3	SRR10680321	High-quality	0.58382
4	SRR10680321	Complete	0.166806
5	SRR10680323	Not-determined	66.3296
6	SRR10680323	Low-quality	32.4807
7	SRR10680323	Medium-quality	0.535396
8	SRR10680323	High-quality	0.416419
9	SRR10680323	Complete	0.237954
10	SRR10680327	Not-determined	59.945
11	SRR10680327	Low-quality	38.5885
12	SRR10680327	Medium-quality	1.09991
13	SRR10680327	High-quality	0.274977
14	SRR10680327	Complete	0.091659
15	SRR10680329	Not-determined	65.5902
16	SRR10680329	Low-quality	33.1027
17	SRR10680329	Medium-quality	0.730488
18	SRR10680329	High-quality	0.346021
19	SRR10680329	Complete	0.230681
20	SRR10680331	Not-determined	67.1586
21	SRR10680331	Low-quality	31.7909
22	SRR10680331	Medium-quality	0.550275
23	SRR10680331	High-quality	0.30015
24	SRR10680331	Complete	0.2001
25	SRR10680334	Not-determined	65.1556
26	SRR10680334	Low-quality	33.7778
27	SRR10680334	Medium-quality	0.622222
28	SRR10680334	High-quality	0.385185
29	SRR10680334	Complete	0.0592593
30	SRR10680337	Not-determined	68.5537
31	SRR10680337	Low-quality	30.6063
32	SRR10680337	Medium-quality	0.420015
33	SRR10680337	High-quality	0.310446
34	SRR10680337	Complete	0.109569
35	SRR10680339	Not-determined	64.3931
36	SRR10680339	Low-quality	34.1811
37	SRR10680339	Medium-quality	0.693642
38	SRR10680339	High-quality	0.462428
39	SRR10680339	Complete	0.26975
40	SRR10680343	Not-determined	65.9525
41	SRR10680343	Low-quality	32.7157
42	SRR10680343	Medium-quality	0.665895
43	SRR10680343	High-quality	0.405327
44	SRR10680343	Complete	0.260567
45	SRR10680345	Not-determined	63.345
46	SRR10680345	Low-quality	35.5478
47	SRR10680345	Medium-quality	0.699301
48	SRR10680345	High-quality	0.2331
49	SRR10680345	Complete	0.174825
50	SRR10680346	Not-determined	64.2084
51	SRR10680346	Low-quality	34.1283
52	SRR10680346	Medium-quality	1.002
53	SRR10680346	High-quality	0.440882
54	SRR10680346	Complete	0.220441
55	SRR10680348	Not-determined	62.5553
56	SRR10680348	Low-quality	35.588
57	SRR10680348	Medium-quality	1.0168
58	SRR10680348	High-quality	0.486295
59	SRR10680348	Complete	0.353669
60	SRR10680349	Not-determined	68.6327
61	SRR10680349	Low-quality	30.1417
62	SRR10680349	High-quality	0.421295
63	SRR10680349	Medium-quality	0.421295
64	SRR10680349	Complete	0.382995
65	SRR10680351	Not-determined	65.6619
66	SRR10680351	Low-quality	33.1773
67	SRR10680351	Medium-quality	0.636585
68	SRR10680351	High-quality	0.355739
69	SRR10680351	Complete	0.168508
70	SRR10680354	Not-determined	62.4602
71	SRR10680354	Low-quality	36.1965
72	SRR10680354	Medium-quality	0.813008
73	SRR10680354	High-quality	0.282785
74	SRR10680354	Complete	0.247437
75	SRR10680356	Not-determined	68.5797
76	SRR10680356	Low-quality	29.6569
77	SRR10680356	Medium-quality	0.961847
78	SRR10680356	High-quality	0.480923
79	SRR10680356	Complete	0.320616
80	SRR10680357	Not-determined	69.5777
81	SRR10680357	Low-quality	29.2785
82	SRR10680357	Medium-quality	0.813902
83	SRR10680357	High-quality	0.307963
84	SRR10680357	Complete	0.0219974
85	SRR10680360	Not-determined	60.0514
86	SRR10680360	Low-quality	38.2787
87	SRR10680360	High-quality	0.834939
88	SRR10680360	Medium-quality	0.449583
89	SRR10680360	Complete	0.385356
90	SRR10680362	Not-determined	62.6462
91	SRR10680362	Low-quality	36.1436
92	SRR10680362	Medium-quality	0.766438
93	SRR10680362	High-quality	0.282372
94	SRR10680362	Complete	0.161355
95	SRR10680364	Not-determined	61.1644
96	SRR10680364	Low-quality	37.3092
97	SRR10680364	Medium-quality	0.85197
98	SRR10680364	High-quality	0.425985
99	SRR10680364	Complete	0.248491
100	SRR10680366	Not-determined	66.2708
101	SRR10680366	Low-quality	32.7791
102	SRR10680366	Medium-quality	0.653207
103	SRR10680366	High-quality	0.23753
104	SRR10680366	Complete	0.0593824
105	SRR10680369	Not-determined	69.9058
106	SRR10680369	Low-quality	29.1902
107	SRR10680369	Medium-quality	0.640301
108	SRR10680369	High-quality	0.188324
109	SRR10680369	Complete	0.0753296
110	SRR10680371	Not-determined	69.0042
111	SRR10680371	Low-quality	29.2426
112	SRR10680371	High-quality	0.841515
113	SRR10680371	Medium-quality	0.771388
114	SRR10680371	Complete	0.140252
115	SRR10680372	Not-determined	65.613
116	SRR10680372	Low-quality	32.8225
117	SRR10680372	Medium-quality	0.83014
118	SRR10680372	High-quality	0.606641
119	SRR10680372	Complete	0.127714
120	SRR10680374	Not-determined	68.6359
121	SRR10680374	Low-quality	30.1577
122	SRR10680374	Medium-quality	0.587689
123	SRR10680374	High-quality	0.556758
124	SRR10680374	Complete	0.061862
125	SRR10680377	Not-determined	67.8744
126	SRR10680377	Low-quality	31.8182
127	SRR10680377	Medium-quality	0.241546
128	SRR10680377	Complete	0.0439174
129	SRR10680377	High-quality	0.0219587
130	SRR10680379	Not-determined	64.1761
131	SRR10680379	Low-quality	34.3896
132	SRR10680379	Medium-quality	0.833889
133	SRR10680379	High-quality	0.500334
134	SRR10680379	Complete	0.100067
135	SRR10680381	Not-determined	59.3905
136	SRR10680381	Low-quality	38.7429
137	SRR10680381	Medium-quality	1.18095
138	SRR10680381	High-quality	0.533333
139	SRR10680381	Complete	0.152381
140	SRR10680383	Not-determined	65.6202
141	SRR10680383	Low-quality	33.0417
142	SRR10680383	Medium-quality	0.772002
143	SRR10680383	High-quality	0.411734
144	SRR10680383	Complete	0.1544
145	SRR10680385	Not-determined	69.7812
146	SRR10680385	Low-quality	29.2664
147	SRR10680385	Medium-quality	0.669241
148	SRR10680385	Complete	0.15444
149	SRR10680385	High-quality	0.1287
150	SRR10680387	Not-determined	66.4264
151	SRR10680387	Low-quality	32.331
152	SRR10680387	Medium-quality	0.720676
153	SRR10680387	High-quality	0.298211
154	SRR10680387	Complete	0.223658
155	SRR10680389	Not-determined	56.8636
156	SRR10680389	Low-quality	41.6805
157	SRR10680389	Medium-quality	1.03993
158	SRR10680389	Complete	0.249584
159	SRR10680389	High-quality	0.166389
160	SRR10680391	Not-determined	59.5768
161	SRR10680391	Low-quality	39.2838
162	SRR10680391	Medium-quality	0.542594
163	SRR10680391	High-quality	0.379816
164	SRR10680391	Complete	0.217037
165	SRR10680394	Not-determined	69.7195
166	SRR10680394	Low-quality	29.0535
167	SRR10680394	High-quality	0.613497
168	SRR10680394	Medium-quality	0.525855
169	SRR10680394	Complete	0.0876424
170	SRR10680396	Not-determined	66.0515
171	SRR10680396	Low-quality	32.6797
172	SRR10680396	Medium-quality	0.884275
173	SRR10680396	High-quality	0.346021
174	SRR10680396	Complete	0.0384468
175	SRR10680398	Not-determined	65.3947
176	SRR10680398	Low-quality	33.114
177	SRR10680398	Medium-quality	0.745614
178	SRR10680398	High-quality	0.526316
179	SRR10680398	Complete	0.219298
180	SRR10680400	Not-determined	65.9011
181	SRR10680400	Low-quality	32.9506
182	SRR10680400	Medium-quality	0.661736
183	SRR10680400	High-quality	0.369794
184	SRR10680400	Complete	0.116777
185	SRR10680403	Not-determined	65.7984
186	SRR10680403	Low-quality	32.7192
187	SRR10680403	Medium-quality	0.931809
188	SRR10680403	High-quality	0.444727
189	SRR10680403	Complete	0.105887
190	SRR10680404	Not-determined	68.1195
191	SRR10680404	Low-quality	30.643
192	SRR10680404	Medium-quality	0.807103
193	SRR10680404	High-quality	0.376648
194	SRR10680404	Complete	0.0538068
195	SRR10680406	Not-determined	67.1725
196	SRR10680406	Low-quality	31.5728
197	SRR10680406	Medium-quality	0.700321
198	SRR10680406	High-quality	0.2918
199	SRR10680406	Complete	0.26262
200	SRR10680409	Not-determined	67.5319
201	SRR10680409	Low-quality	31.6659
202	SRR10680409	Medium-quality	0.566305
203	SRR10680409	High-quality	0.23596
204	SRR10680411	Not-determined	66.6402
205	SRR10680411	Low-quality	31.4535
206	SRR10680411	Medium-quality	1.11199
207	SRR10680411	Complete	0.397141
208	SRR10680411	High-quality	0.397141
209	SRR10680413	Not-determined	60.332
210	SRR10680413	Low-quality	37.9018
211	SRR10680413	Medium-quality	0.847757
212	SRR10680413	High-quality	0.671141
213	SRR10680413	Complete	0.247262
214	SRR10680416	Not-determined	67.4797
215	SRR10680416	Low-quality	31.2556
216	SRR10680416	Medium-quality	0.677507
217	SRR10680416	High-quality	0.406504
218	SRR10680416	Complete	0.180668
219	SRR10680419	Not-determined	62.5227
220	SRR10680419	Low-quality	36.1277
221	SRR10680419	Medium-quality	0.830522
222	SRR10680419	High-quality	0.415261
223	SRR10680419	Complete	0.103815
224	SRR10680422	Not-determined	68.5317
225	SRR10680422	Low-quality	30.3175
226	SRR10680422	Medium-quality	0.674603
227	SRR10680422	High-quality	0.31746
228	SRR10680422	Complete	0.15873
229	SRR10680424	Not-determined	60.9201
230	SRR10680424	Low-quality	37.2093
231	SRR10680424	Medium-quality	1.2639
232	SRR10680424	High-quality	0.404449
233	SRR10680424	Complete	0.202224
234	SRR10680425	Not-determined	64.5613
235	SRR10680425	Low-quality	34.292
236	SRR10680425	Medium-quality	0.618857
237	SRR10680425	High-quality	0.309428
238	SRR10680425	Complete	0.21842
239	SRR10680427	Not-determined	69.2784
240	SRR10680427	Low-quality	29.5554
241	SRR10680427	Medium-quality	0.655977
242	SRR10680427	High-quality	0.400875
243	SRR10680427	Complete	0.109329
244	SRR10680430	Not-determined	66.1029
245	SRR10680430	Low-quality	32.6691
246	SRR10680430	Medium-quality	0.718258
247	SRR10680430	High-quality	0.278035
248	SRR10680430	Complete	0.231696
249	SRR10680431	Not-determined	69.0523
250	SRR10680431	Low-quality	29.703
251	SRR10680431	Medium-quality	0.707214
252	SRR10680431	High-quality	0.39604
253	SRR10680431	Complete	0.141443
254	SRR10680433	Not-determined	66.6091
255	SRR10680433	Low-quality	31.9516
256	SRR10680433	Medium-quality	0.748417
257	SRR10680433	Complete	0.345423
258	SRR10680433	High-quality	0.345423
259	SRR10680435	Not-determined	62.4527
260	SRR10680435	Low-quality	35.6548
261	SRR10680435	Medium-quality	0.908403
262	SRR10680435	Complete	0.529902
263	SRR10680435	High-quality	0.454201
264	SRR10680436	Not-determined	67.6994
265	SRR10680436	Low-quality	31.5548
266	SRR10680436	Medium-quality	0.631096
267	SRR10680436	Complete	0.0573723
268	SRR10680436	High-quality	0.0573723
269	SRR10680438	Not-determined	66.8013
270	SRR10680438	Low-quality	32.1027
271	SRR10680438	Medium-quality	0.721085
272	SRR10680438	High-quality	0.201904
273	SRR10680438	Complete	0.17306
274	SRR10680441	Not-determined	70.0116
275	SRR10680441	Low-quality	28.9121
276	SRR10680441	Medium-quality	0.563007
277	SRR10680441	Complete	0.264945
278	SRR10680441	High-quality	0.248385
279	SRR10680443	Not-determined	68.9298
280	SRR10680443	Low-quality	29.8523
281	SRR10680443	Medium-quality	0.75149
282	SRR10680443	High-quality	0.336875
283	SRR10680443	Complete	0.129567
284	SRR10680445	Not-determined	67.7172
285	SRR10680445	Low-quality	31.1542
286	SRR10680445	Medium-quality	0.660136
287	SRR10680445	Complete	0.234242
288	SRR10680445	High-quality	0.234242
289	SRR10680447	Not-determined	65.3157
290	SRR10680447	Low-quality	33.6239
291	SRR10680447	Medium-quality	0.683318
292	SRR10680447	High-quality	0.306315
293	SRR10680447	Complete	0.070688
294	SRR10680449	Not-determined	67.2894
295	SRR10680449	Low-quality	31.3179
296	SRR10680449	Medium-quality	0.747283
297	SRR10680449	High-quality	0.407609
298	SRR10680449	Complete	0.237772
299	SRR10680451	Not-determined	63.5166
300	SRR10680451	Low-quality	35.2113
301	SRR10680451	Medium-quality	0.696653
302	SRR10680451	High-quality	0.469484
303	SRR10680451	Complete	0.106012
304	SRR10680453	Not-determined	66.9088
305	SRR10680453	Low-quality	31.989
306	SRR10680453	Medium-quality	0.576152
307	SRR10680453	High-quality	0.375752
308	SRR10680453	Complete	0.150301
309	SRR10680455	Not-determined	66.935
310	SRR10680455	Low-quality	31.8574
311	SRR10680455	Medium-quality	0.690052
312	SRR10680455	High-quality	0.287522
313	SRR10680455	Complete	0.230017
314	SRR10680457	Not-determined	67.496
315	SRR10680457	Low-quality	31.2864
316	SRR10680457	Medium-quality	0.688195
317	SRR10680457	High-quality	0.344097
318	SRR10680457	Complete	0.185283
319	SRR10680458	Not-determined	66.3597
320	SRR10680458	Low-quality	32.4215
321	SRR10680458	Medium-quality	0.67714
322	SRR10680458	Complete	0.270856
323	SRR10680458	High-quality	0.270856
324	SRR10680459	Not-determined	58.8657
325	SRR10680459	Low-quality	39.5821
326	SRR10680459	Medium-quality	0.895522
327	SRR10680459	High-quality	0.477612
328	SRR10680459	Complete	0.179104
329	SRR10680460	Not-determined	67.833
330	SRR10680460	Low-quality	30.8841
331	SRR10680460	Medium-quality	0.769769
332	SRR10680460	High-quality	0.419874
333	SRR10680460	Complete	0.0933053
334	SRR10680461	Not-determined	63.67
335	SRR10680461	Low-quality	35.0351
336	SRR10680461	High-quality	0.591935
337	SRR10680461	Medium-quality	0.554939
338	SRR10680461	Complete	0.147984
339	SRR10680462	Not-determined	67.1883
340	SRR10680462	Low-quality	31.8869
341	SRR10680462	Medium-quality	0.551307
342	SRR10680462	High-quality	0.30233
343	SRR10680462	Complete	0.0711364
344	SRR10680464	Not-determined	65.4606
345	SRR10680464	Low-quality	33.1593
346	SRR10680464	Medium-quality	0.857889
347	SRR10680464	High-quality	0.447594
348	SRR10680464	Complete	0.074599
349	SRR10680466	Not-determined	64.2759
350	SRR10680466	Low-quality	33.8391
351	SRR10680466	Medium-quality	0.965517
352	SRR10680466	High-quality	0.551724
353	SRR10680466	Complete	0.367816
354	SRR10680468	Not-determined	59.5802
355	SRR10680468	Low-quality	39.3365
356	SRR10680468	Medium-quality	0.541638
357	SRR10680468	High-quality	0.338524
358	SRR10680468	Complete	0.203114
359	SRR10680469	Not-determined	64.7674
360	SRR10680469	Low-quality	33.0233
361	SRR10680469	Medium-quality	1.39535
362	SRR10680469	High-quality	0.581395
363	SRR10680469	Complete	0.232558
364	SRR10680470	Not-determined	65.6553
365	SRR10680470	Low-quality	33.3125
366	SRR10680470	Medium-quality	0.625586
367	SRR10680470	High-quality	0.312793
368	SRR10680470	Complete	0.093838
369	SRR10680472	Not-determined	66.2613
370	SRR10680472	Low-quality	32.5226
371	SRR10680472	Medium-quality	0.620957
372	SRR10680472	High-quality	0.413972
373	SRR10680472	Complete	0.181113
374	SRR10680473	Not-determined	69.3171
375	SRR10680473	Low-quality	29.8644
376	SRR10680473	Medium-quality	0.491113
377	SRR10680473	High-quality	0.280636
378	SRR10680473	Complete	0.0467727
379	SRR10680474	Not-determined	65.7528
380	SRR10680474	Low-quality	32.463
381	SRR10680474	Medium-quality	1.13142
382	SRR10680474	High-quality	0.522193
383	SRR10680474	Complete	0.130548
384	SRR10680475	Not-determined	65.6223
385	SRR10680475	Low-quality	33.4993
386	SRR10680475	Medium-quality	0.497804
387	SRR10680475	High-quality	0.292826
388	SRR10680475	Complete	0.0878477
389	SRR10680476	Not-determined	67.7294
390	SRR10680476	Low-quality	31.2796
391	SRR10680476	Medium-quality	0.517019
392	SRR10680476	High-quality	0.301594
393	SRR10680476	Complete	0.17234
394	SRR10680477	Not-determined	63.9072
395	SRR10680477	Low-quality	34.8549
396	SRR10680477	Medium-quality	0.73501
397	SRR10680477	High-quality	0.425532
398	SRR10680477	Complete	0.0773694
399	SRR10680478	Not-determined	62.0509
400	SRR10680478	Low-quality	36.8739
401	SRR10680478	Medium-quality	0.629426
402	SRR10680478	High-quality	0.367165
403	SRR10680478	Complete	0.0786782
404	SRR10680479	Not-determined	68.5053
405	SRR10680479	Low-quality	29.7684
406	SRR10680479	Medium-quality	0.968421
407	SRR10680479	High-quality	0.589474
408	SRR10680479	Complete	0.168421
409	SRR10680480	Not-determined	66.733
410	SRR10680480	Low-quality	31.9735
411	SRR10680480	Medium-quality	0.597015
412	SRR10680480	High-quality	0.563847
413	SRR10680480	Complete	0.13267
414	SRR10680481	Not-determined	65.7085
415	SRR10680481	Low-quality	32.3752
416	SRR10680481	Medium-quality	1.15986
417	SRR10680481	High-quality	0.453858
418	SRR10680481	Complete	0.302572
419	SRR10680483	Not-determined	67.7113
420	SRR10680483	Low-quality	31.299
421	SRR10680483	Medium-quality	0.618557
422	SRR10680483	Complete	0.206186
423	SRR10680483	High-quality	0.164948
424	SRR10680485	Not-determined	63.0227
425	SRR10680485	Low-quality	34.4584
426	SRR10680485	Medium-quality	1.56171
427	SRR10680485	High-quality	0.806045
428	SRR10680485	Complete	0.151134
429	SRR10680487	Not-determined	60.2911
430	SRR10680487	Low-quality	37.6466
431	SRR10680487	Medium-quality	1.01092
432	SRR10680487	High-quality	0.849171
433	SRR10680487	Complete	0.202184
434	SRR10680488	Not-determined	64.4668
435	SRR10680488	Low-quality	34.3662
436	SRR10680488	Medium-quality	0.603622
437	SRR10680488	High-quality	0.321932
438	SRR10680488	Complete	0.241449
439	SRR10680490	Not-determined	65.4253
440	SRR10680490	Low-quality	33.2419
441	SRR10680490	Medium-quality	0.784006
442	SRR10680490	High-quality	0.431203
443	SRR10680490	Complete	0.117601
444	SRR10680492	Not-determined	65.9373
445	SRR10680492	Low-quality	32.6416
446	SRR10680492	Medium-quality	0.766975
447	SRR10680492	High-quality	0.47372
448	SRR10680492	Complete	0.180465
449	SRR10680495	Not-determined	67.5322
450	SRR10680495	Low-quality	31.3138
451	SRR10680495	Medium-quality	0.621394
452	SRR10680495	High-quality	0.399467
453	SRR10680495	Complete	0.133156
454	SRR10680498	Not-determined	67.6251
455	SRR10680498	Low-quality	30.8798
456	SRR10680498	Medium-quality	0.862565
457	SRR10680498	High-quality	0.517539
458	SRR10680498	Complete	0.115009
459	SRR10680501	Not-determined	61.0735
460	SRR10680501	Low-quality	38.0406
461	SRR10680501	Medium-quality	0.573215
462	SRR10680501	High-quality	0.312663
463	SRR10680503	Not-determined	65.6799
464	SRR10680503	Low-quality	32.7316
465	SRR10680503	Medium-quality	0.890493
466	SRR10680503	High-quality	0.505415
467	SRR10680503	Complete	0.192539
468	SRR10680505	Not-determined	61.3524
469	SRR10680505	Low-quality	36.8707
470	SRR10680505	Medium-quality	1.03653
471	SRR10680505	High-quality	0.542942
472	SRR10680505	Complete	0.197433
473	SRR10680507	Not-determined	68.6441
474	SRR10680507	Low-quality	30.1578
475	SRR10680507	Medium-quality	0.642899
476	SRR10680507	High-quality	0.379895
477	SRR10680507	Complete	0.175336
478	SRR10680509	Not-determined	61.1144
479	SRR10680509	Low-quality	37.048
480	SRR10680509	Medium-quality	0.948429
481	SRR10680509	High-quality	0.533491
482	SRR10680509	Complete	0.355661
483	SRR10680511	Not-determined	63.5721
484	SRR10680511	Low-quality	34.8256
485	SRR10680511	Medium-quality	1.03676
486	SRR10680511	Complete	0.329877
487	SRR10680511	High-quality	0.235627
488	SRR10680513	Not-determined	63.1678
489	SRR10680513	Low-quality	34.8641
490	SRR10680513	Complete	0.843486
491	SRR10680513	High-quality	0.749766
492	SRR10680513	Medium-quality	0.374883
493	SRR10680515	Not-determined	62.7831
494	SRR10680515	Low-quality	35.2503
495	SRR10680515	Medium-quality	1.01311
496	SRR10680515	High-quality	0.595948
497	SRR10680515	Complete	0.357569
498	SRR10680517	Not-determined	67.8347
499	SRR10680517	Low-quality	31.1192
500	SRR10680517	Medium-quality	0.732218
501	SRR10680517	Complete	0.156904
502	SRR10680517	High-quality	0.156904
503	SRR10680519	Not-determined	66.383
504	SRR10680519	Low-quality	32.6023
505	SRR10680519	Medium-quality	0.490998
506	SRR10680519	High-quality	0.392799
507	SRR10680519	Complete	0.130933
508	SRR10680521	Not-determined	65.2649
509	SRR10680521	Low-quality	33.4759
510	SRR10680521	Medium-quality	0.641483
511	SRR10680521	High-quality	0.380138
512	SRR10680521	Complete	0.237586
513	SRR10680523	Not-determined	66.707
514	SRR10680523	Low-quality	31.8907
515	SRR10680523	Medium-quality	0.870406
516	SRR10680523	High-quality	0.362669
517	SRR10680523	Complete	0.169246
518	SRR10680526	Not-determined	72.615
519	SRR10680526	Low-quality	26.6835
520	SRR10680526	Medium-quality	0.392817
521	SRR10680526	High-quality	0.224467
522	SRR10680526	Complete	0.0841751
523	SRR10680528	Not-determined	68.1145
524	SRR10680528	Low-quality	30.7614
525	SRR10680528	Medium-quality	0.510986
526	SRR10680528	Complete	0.408789
527	SRR10680528	High-quality	0.204394
528	SRR10680529	Not-determined	66.6298
529	SRR10680529	Low-quality	31.7847
530	SRR10680529	Medium-quality	0.884956
531	SRR10680529	High-quality	0.553097
532	SRR10680529	Complete	0.147493
533	SRR10680532	Not-determined	63.1157
534	SRR10680532	Low-quality	35.4134
535	SRR10680532	Medium-quality	0.824604
536	SRR10680532	High-quality	0.378872
537	SRR10680532	Complete	0.267439
538	SRR10680533	Not-determined	67.242
539	SRR10680533	Low-quality	31.4359
540	SRR10680533	Medium-quality	0.771208
541	SRR10680533	High-quality	0.550863
542	SRR10680535	Not-determined	68.3077
543	SRR10680535	Low-quality	30.5231
544	SRR10680535	Medium-quality	0.492308
545	SRR10680535	High-quality	0.430769
546	SRR10680535	Complete	0.246154
547	SRR10680537	Not-determined	67.3939
548	SRR10680537	Low-quality	31.1515
549	SRR10680537	Medium-quality	0.909091
550	SRR10680537	Complete	0.363636
551	SRR10680537	High-quality	0.181818
552	SRR10680539	Not-determined	61.0551
553	SRR10680539	Low-quality	37.1606
554	SRR10680539	Medium-quality	1.00853
555	SRR10680539	High-quality	0.465477
556	SRR10680539	Complete	0.310318
557	SRR10680541	Not-determined	69.4758
558	SRR10680541	Low-quality	29.6223
559	SRR10680541	Medium-quality	0.591883
560	SRR10680541	High-quality	0.225479
561	SRR10680541	Complete	0.0845547
562	SRR10680543	Not-determined	65.4899
563	SRR10680543	Low-quality	33.1904
564	SRR10680543	Medium-quality	0.989772
565	SRR10680543	High-quality	0.230947
566	SRR10680543	Complete	0.0989772
567	SRR10680545	Not-determined	67.4708
568	SRR10680545	Low-quality	31.0506
569	SRR10680545	Medium-quality	0.894942
570	SRR10680545	High-quality	0.428016
571	SRR10680545	Complete	0.155642
572	SRR10680546	Not-determined	65.4707
573	SRR10680546	Low-quality	32.7564
574	SRR10680546	Medium-quality	1.09751
575	SRR10680546	High-quality	0.506543
576	SRR10680546	Complete	0.168848
577	SRR10680548	Not-determined	67.511
578	SRR10680548	Low-quality	31.4286
579	SRR10680548	Medium-quality	0.677467
580	SRR10680548	High-quality	0.235641
581	SRR10680548	Complete	0.147275
582	SRR10680550	Not-determined	63.651
583	SRR10680550	Low-quality	35.0221
584	SRR10680550	Medium-quality	0.643345
585	SRR10680550	High-quality	0.361882
586	SRR10680550	Complete	0.321673
587	SRR10680553	Not-determined	66.0989
588	SRR10680553	Low-quality	31.7113
589	SRR10680553	Medium-quality	1.13544
590	SRR10680553	High-quality	0.648824
591	SRR10680553	Complete	0.405515
592	SRR10680555	Not-determined	65.9602
593	SRR10680555	Low-quality	32.7475
594	SRR10680555	Medium-quality	0.801241
595	SRR10680555	High-quality	0.310158
596	SRR10680555	Complete	0.180925
597	SRR10680556	Not-determined	69.1247
598	SRR10680556	Low-quality	30.1969
599	SRR10680556	Medium-quality	0.437637
600	SRR10680556	High-quality	0.175055
601	SRR10680556	Complete	0.0656455
602	SRR10680559	Not-determined	64.699
603	SRR10680559	Low-quality	34.5192
604	SRR10680559	Medium-quality	0.547303
605	SRR10680559	High-quality	0.195465
606	SRR10680559	Complete	0.039093
607	SRR10680561	Not-determined	68.3662
608	SRR10680561	Low-quality	30.4365
609	SRR10680561	Medium-quality	0.656624
610	SRR10680561	High-quality	0.424874
611	SRR10680561	Complete	0.115875
612	SRR10680562	Not-determined	62.1212
613	SRR10680562	Low-quality	36.5967
614	SRR10680562	Medium-quality	0.699301
615	SRR10680562	High-quality	0.524476
616	SRR10680562	Complete	0.0582751
617	SRR10680564	Not-determined	64.0127
618	SRR10680564	Low-quality	34.7488
619	SRR10680564	Medium-quality	0.707714
620	SRR10680564	High-quality	0.318471
621	SRR10680564	Complete	0.212314
622	SRR10680565	Not-determined	62.5538
623	SRR10680565	Low-quality	36.3702
624	SRR10680565	Medium-quality	0.573888
625	SRR10680565	High-quality	0.286944
626	SRR10680565	Complete	0.215208
627	SRR10680567	Not-determined	63.1401
628	SRR10680567	Low-quality	35.2657
629	SRR10680567	Medium-quality	1.20773
630	SRR10680567	High-quality	0.289855
631	SRR10680567	Complete	0.0966184
632	SRR10680569	Not-determined	63.1776
633	SRR10680569	Low-quality	35.2523
634	SRR10680569	Medium-quality	1.04673
635	SRR10680569	High-quality	0.448598
636	SRR10680569	Complete	0.0747664
637	SRR10680571	Not-determined	68.1329
638	SRR10680571	Low-quality	30.4309
639	SRR10680571	Medium-quality	0.807899
640	SRR10680571	High-quality	0.448833
641	SRR10680571	Complete	0.179533
642	SRR10680572	Not-determined	65.5906
643	SRR10680572	Low-quality	33.189
644	SRR10680572	Medium-quality	0.590551
645	SRR10680572	High-quality	0.511811
646	SRR10680572	Complete	0.11811
647	SRR10680574	Not-determined	66.9176
648	SRR10680574	Low-quality	31.4353
649	SRR10680574	Medium-quality	0.894118
650	SRR10680574	High-quality	0.564706
651	SRR10680574	Complete	0.188235
652	SRR10680576	Not-determined	63.0774
653	SRR10680576	Low-quality	35.2609
654	SRR10680576	Medium-quality	0.897308
655	SRR10680576	High-quality	0.465271
656	SRR10680576	Complete	0.299103
657	SRR10680578	Not-determined	64.8326
658	SRR10680578	Low-quality	33.9922
659	SRR10680578	Medium-quality	0.694444
660	SRR10680578	High-quality	0.391738
661	SRR10680578	Complete	0.0890313
662	SRR10680580	Not-determined	68.1962
663	SRR10680580	Low-quality	30.6646
664	SRR10680580	Medium-quality	0.56962
665	SRR10680580	High-quality	0.537975
666	SRR10680580	Complete	0.0316456
667	SRR10680582	Not-determined	67.3469
668	SRR10680582	Low-quality	31.6519
669	SRR10680582	Medium-quality	0.693107
670	SRR10680582	High-quality	0.269542
671	SRR10680582	Complete	0.038506
672	SRR10680583	Not-determined	64.8958
673	SRR10680583	Low-quality	33.9834
674	SRR10680583	Medium-quality	0.560412
675	SRR10680583	High-quality	0.425913
676	SRR10680583	Complete	0.134499
677	SRR10680585	Not-determined	67.4863
678	SRR10680585	Low-quality	31.2842
679	SRR10680585	Medium-quality	0.717213
680	SRR10680585	High-quality	0.375683
681	SRR10680585	Complete	0.136612
682	SRR10680587	Not-determined	67.187
683	SRR10680587	Low-quality	31.5886
684	SRR10680587	Medium-quality	0.673401
685	SRR10680587	High-quality	0.306091
686	SRR10680587	Complete	0.244873
687	SRR10680589	Not-determined	64.7883
688	SRR10680589	Low-quality	33.3675
689	SRR10680589	Medium-quality	1.1612
690	SRR10680589	High-quality	0.614754
691	SRR10680589	Complete	0.068306
692	SRR10680591	Not-determined	67.0627
693	SRR10680591	Low-quality	31.9503
694	SRR10680591	Medium-quality	0.493511
695	SRR10680591	High-quality	0.329007
696	SRR10680591	Complete	0.164504
697	SRR10680592	Not-determined	65.5082
698	SRR10680592	Low-quality	33.7705
699	SRR10680592	Medium-quality	0.393443
700	SRR10680592	High-quality	0.295082
701	SRR10680592	Complete	0.0327869
702	SRR10680594	Not-determined	66.9671
703	SRR10680594	Low-quality	31.2301
704	SRR10680594	Medium-quality	1.00742
705	SRR10680594	High-quality	0.742312
706	SRR10680594	Complete	0.0530223
707	SRR10680596	Not-determined	58.7035
708	SRR10680596	Low-quality	39.7759
709	SRR10680596	Medium-quality	0.840336
710	SRR10680596	High-quality	0.480192
711	SRR10680596	Complete	0.20008
712	SRR10680597	Not-determined	71.587
713	SRR10680597	Low-quality	27.5055
714	SRR10680597	Medium-quality	0.423472
715	SRR10680597	Complete	0.241984
716	SRR10680597	High-quality	0.241984
717	SRR10680599	Not-determined	65.2714
718	SRR10680599	Low-quality	33.8086
719	SRR10680599	Medium-quality	0.643974
720	SRR10680599	High-quality	0.183993
721	SRR10680599	Complete	0.0919963
722	SRR10680602	Not-determined	68.5731
723	SRR10680602	Low-quality	30.1271
724	SRR10680602	Medium-quality	0.577701
725	SRR10680602	High-quality	0.433276
726	SRR10680602	Complete	0.28885
727	SRR10680604	Not-determined	62.3168
728	SRR10680604	Low-quality	35.8794
729	SRR10680604	Medium-quality	1.1274
730	SRR10680604	High-quality	0.450958
731	SRR10680604	Complete	0.225479
732	SRR10680606	Not-determined	67.9052
733	SRR10680606	Low-quality	31.3163
734	SRR10680606	Medium-quality	0.530786
735	SRR10680606	High-quality	0.212314
736	SRR10680606	Complete	0.0353857
737	SRR10680607	Not-determined	65.5512
738	SRR10680607	Low-quality	33.2786
739	SRR10680607	Medium-quality	0.574831
740	SRR10680607	High-quality	0.369534
741	SRR10680607	Complete	0.225826
742	SRR10680609	Not-determined	72.2826
743	SRR10680609	Low-quality	27.1135
744	SRR10680609	High-quality	0.241546
745	SRR10680609	Medium-quality	0.241546
746	SRR10680609	Complete	0.120773
747	SRR10680611	Not-determined	63.4985
748	SRR10680611	Low-quality	35.4996
749	SRR10680611	Medium-quality	0.514487
750	SRR10680611	High-quality	0.324939
751	SRR10680611	Complete	0.16247
752	SRR10680614	Not-determined	64.1379
753	SRR10680614	Low-quality	34.0439
754	SRR10680614	Medium-quality	1.06583
755	SRR10680614	High-quality	0.626959
756	SRR10680614	Complete	0.125392
757	SRR10680616	Not-determined	63.8916
758	SRR10680616	Low-quality	35.2049
759	SRR10680616	Medium-quality	0.580833
760	SRR10680616	High-quality	0.258148
761	SRR10680616	Complete	0.0645369
762	SRR10680618	Not-determined	64.5552
763	SRR10680618	Low-quality	34.1987
764	SRR10680618	Medium-quality	0.761509
765	SRR10680618	High-quality	0.276912
766	SRR10680618	Complete	0.207684
767	SRR10680620	Not-determined	65.1128
768	SRR10680620	Low-quality	33.5183
769	SRR10680620	Medium-quality	0.850906
770	SRR10680620	High-quality	0.332963
771	SRR10680620	Complete	0.18498
772	SRR10680622	Not-determined	63.5656
773	SRR10680622	Low-quality	35.2842
774	SRR10680622	Medium-quality	0.64276
775	SRR10680622	High-quality	0.270636
776	SRR10680622	Complete	0.236806
777	SRR10680624	Not-determined	60.8671
778	SRR10680624	Low-quality	37.5208
779	SRR10680624	Medium-quality	0.611451
780	SRR10680624	High-quality	0.555864
781	SRR10680624	Complete	0.444691
782	SRR10680625	Not-determined	61.5224
783	SRR10680625	Low-quality	37.9041
784	SRR10680625	Medium-quality	0.469239
785	SRR10680625	High-quality	0.104275
786	SRR10680627	Not-determined	69.3198
787	SRR10680627	Low-quality	29.6159
788	SRR10680627	Medium-quality	0.555298
789	SRR10680627	High-quality	0.416474
790	SRR10680627	Complete	0.0925497
791	SRR10680629	Not-determined	66.9604
792	SRR10680629	Low-quality	31.5367
793	SRR10680629	Medium-quality	0.75149
794	SRR10680629	High-quality	0.466442
795	SRR10680629	Complete	0.285048
796	SRR10680632	Not-determined	64.6646
797	SRR10680632	Low-quality	34.2394
798	SRR10680632	Medium-quality	0.657606
799	SRR10680632	Complete	0.219202
800	SRR10680632	High-quality	0.219202
801	SRR10680634	Not-determined	66.2933
802	SRR10680634	Low-quality	32.7393
803	SRR10680634	Medium-quality	0.560081
804	SRR10680634	High-quality	0.330957
805	SRR10680634	Complete	0.0763747
806	SRR10680636	Not-determined	65.1307
807	SRR10680636	Low-quality	33.0812
808	SRR10680636	Medium-quality	0.928473
809	SRR10680636	High-quality	0.481431
810	SRR10680636	Complete	0.378267
811	SRR10680638	Not-determined	63.3369
812	SRR10680638	Low-quality	35.1561
813	SRR10680638	Medium-quality	0.861141
814	SRR10680638	High-quality	0.473628
815	SRR10680638	Complete	0.172228
816	SRR10680639	Not-determined	63.4386
817	SRR10680639	Low-quality	35.2982
818	SRR10680639	Medium-quality	0.818713
819	SRR10680639	Complete	0.233918
820	SRR10680639	High-quality	0.210526
821	SRR10680640	Not-determined	63.5947
822	SRR10680640	Low-quality	34.6539
823	SRR10680640	Medium-quality	0.834028
824	SRR10680640	High-quality	0.500417
825	SRR10680640	Complete	0.417014
826	SRR10680642	Not-determined	62.3729
827	SRR10680642	Low-quality	34.8023
828	SRR10680642	Medium-quality	1.9209
829	SRR10680642	High-quality	0.79096
830	SRR10680642	Complete	0.112994
831	SRR10680644	Not-determined	66.5517
832	SRR10680644	Low-quality	32.5995
833	SRR10680644	Medium-quality	0.477454
834	SRR10680644	High-quality	0.318302
835	SRR10680644	Complete	0.0530504
836	SRR10680646	Not-determined	62.0563
837	SRR10680646	Low-quality	36.4749
838	SRR10680646	Medium-quality	0.917993
839	SRR10680646	High-quality	0.489596
840	SRR10680646	Complete	0.0611995
841	SRR10680649	Not-determined	61.3908
842	SRR10680649	Low-quality	37.1587
843	SRR10680649	Medium-quality	1.10922
844	SRR10680649	High-quality	0.298635
845	SRR10680649	Complete	0.0426621
846	SRR10680650	Not-determined	69.6983
847	SRR10680650	Low-quality	29.3668
848	SRR10680650	High-quality	0.38249
849	SRR10680650	Medium-quality	0.38249
850	SRR10680650	Complete	0.169996
851	SRR10680652	Not-determined	67.5604
852	SRR10680652	Low-quality	30.3736
853	SRR10680652	High-quality	0.879121
854	SRR10680652	Medium-quality	0.879121
855	SRR10680652	Complete	0.307692
856	SRR10680653	Not-determined	67.5551
857	SRR10680653	Low-quality	30.8676
858	SRR10680653	Medium-quality	0.870275
859	SRR10680653	High-quality	0.407941
860	SRR10680653	Complete	0.299157
861	SRR10680655	Not-determined	63.1296
862	SRR10680655	Low-quality	35.8708
863	SRR10680655	Medium-quality	0.538255
864	SRR10680655	High-quality	0.346021
865	SRR10680655	Complete	0.11534
866	SRR10680657	Not-determined	65.1985
867	SRR10680657	Low-quality	32.7896
868	SRR10680657	Medium-quality	1.11474
869	SRR10680657	High-quality	0.62534
870	SRR10680657	Complete	0.271887
871	SRR10680658	Not-determined	66.2042
872	SRR10680658	Low-quality	32.4795
873	SRR10680658	Medium-quality	0.711491
874	SRR10680658	High-quality	0.39132
875	SRR10680658	Complete	0.213447
876	SRR10680661	Not-determined	60.6416
877	SRR10680661	Low-quality	37.6969
878	SRR10680661	Medium-quality	1.03122
879	SRR10680661	High-quality	0.601547
880	SRR10680661	Complete	0.0286451
881	SRR10680663	Not-determined	67.7042
882	SRR10680663	Low-quality	30.6317
883	SRR10680663	Medium-quality	0.801233
884	SRR10680663	High-quality	0.46225
885	SRR10680663	Complete	0.400616
886	SRR10680665	Not-determined	63.3293
887	SRR10680665	Low-quality	35.2361
888	SRR10680665	Medium-quality	0.717274
889	SRR10680665	Complete	0.358637
890	SRR10680665	High-quality	0.358637
891	SRR10680667	Not-determined	62.4824
892	SRR10680667	Low-quality	35.9977
893	SRR10680667	Medium-quality	0.928793
894	SRR10680667	High-quality	0.365888
895	SRR10680667	Complete	0.225162
896	SRR10680669	Not-determined	61.7877
897	SRR10680669	Low-quality	36.3128
898	SRR10680669	Medium-quality	1.00559
899	SRR10680669	High-quality	0.558659
900	SRR10680669	Complete	0.335196
901	SRR10680671	Not-determined	61.6934
902	SRR10680671	Low-quality	37.0736
903	SRR10680671	Medium-quality	0.575421
904	SRR10680671	High-quality	0.452117
905	SRR10680671	Complete	0.205508
906	SRR10680672	Not-determined	58.6543
907	SRR10680672	Low-quality	39.8562
908	SRR10680672	Medium-quality	0.821777
909	SRR10680672	High-quality	0.564972
910	SRR10680672	Complete	0.102722
911	SRR10680674	Not-determined	61.4827
912	SRR10680674	Low-quality	36.0999
913	SRR10680674	Medium-quality	1.12812
914	SRR10680674	High-quality	0.846092
915	SRR10680674	Complete	0.443191
916	SRR10680676	Not-determined	63.2689
917	SRR10680676	Low-quality	34.2999
918	SRR10680676	Medium-quality	1.23023
919	SRR10680676	High-quality	0.673697
920	SRR10680676	Complete	0.527241
921	SRR10680678	Not-determined	64.987
922	SRR10680678	Low-quality	33.7533
923	SRR10680678	Medium-quality	0.955691
924	SRR10680678	High-quality	0.217202
925	SRR10680678	Complete	0.086881
926	SRR10680679	Not-determined	63.7692
927	SRR10680679	Low-quality	34.7308
928	SRR10680679	Medium-quality	0.807692
929	SRR10680679	High-quality	0.423077
930	SRR10680679	Complete	0.269231
931	SRR10680682	Not-determined	61.138
932	SRR10680682	Low-quality	37.2583
933	SRR10680682	Medium-quality	0.790861
934	SRR10680682	High-quality	0.527241
935	SRR10680682	Complete	0.285589
936	SRR10680684	Not-determined	69.0103
937	SRR10680684	Low-quality	29.958
938	SRR10680684	Medium-quality	0.611387
939	SRR10680684	High-quality	0.267482
940	SRR10680684	Complete	0.152847
941	SRR10680687	Not-determined	63.7379
942	SRR10680687	Low-quality	34.4378
943	SRR10680687	Medium-quality	1.19136
944	SRR10680687	High-quality	0.446761
945	SRR10680687	Complete	0.18615
946	SRR10680690	Not-determined	68.7996
947	SRR10680690	Low-quality	30.3177
948	SRR10680690	Medium-quality	0.485437
949	SRR10680690	High-quality	0.264784
950	SRR10680690	Complete	0.132392
951	SRR10680692	Not-determined	65.2755
952	SRR10680692	Low-quality	33.8736
953	SRR10680692	Medium-quality	0.526742
954	SRR10680692	Complete	0.202593
955	SRR10680692	High-quality	0.121556
956	SRR10680694	Not-determined	62.3927
957	SRR10680694	Low-quality	36.4191
958	SRR10680694	Medium-quality	0.627063
959	SRR10680694	High-quality	0.379538
960	SRR10680694	Complete	0.181518
961	SRR10680696	Not-determined	66.7163
962	SRR10680696	Low-quality	31.7212
963	SRR10680696	Medium-quality	1.09127
964	SRR10680696	High-quality	0.347222
965	SRR10680696	Complete	0.124008
966	SRR10680698	Not-determined	61.9592
967	SRR10680698	Low-quality	37.1429
968	SRR10680698	Medium-quality	0.489796
969	SRR10680698	High-quality	0.326531
970	SRR10680698	Complete	0.0816327
971	SRR10680701	Not-determined	62.3239
972	SRR10680701	Low-quality	36.0664
973	SRR10680701	Medium-quality	0.804829
974	SRR10680701	High-quality	0.603622
975	SRR10680701	Complete	0.201207
976	SRR10680703	Not-determined	66.1157
977	SRR10680703	Low-quality	32.0764
978	SRR10680703	Medium-quality	1.13636
979	SRR10680703	High-quality	0.568182
980	SRR10680703	Complete	0.103306
981	SRR10680705	Not-determined	68.0283
982	SRR10680705	Low-quality	30.7148
983	SRR10680705	Medium-quality	0.785546
984	SRR10680705	Complete	0.314218
985	SRR10680705	High-quality	0.157109
986	SRR10680709	Not-determined	70.7788
987	SRR10680709	Low-quality	28.0266
988	SRR10680709	Medium-quality	0.574317
989	SRR10680709	High-quality	0.459453
990	SRR10680709	Complete	0.160809

## Sheet: Table6
child	parent	value
Viruses	,	116498
Uroviricota	Viruses	101602
Caudoviricetes	Uroviricota	101602
Caudovirales	Caudoviricetes	101602
Podoviridae	Caudovirales	4941
Siphoviridae	Caudovirales	47586
Lughvirus	Siphoviridae	203
Faecalibacterium_virus_Lugh	Lughvirus	203
Oslovirus	Podoviridae	63
Phifelvirus	Siphoviridae	116
Lambdavirus	Siphoviridae	1375
Lederbergvirus	Podoviridae	292
Myoviridae	Caudovirales	25256
Felsduovirus	Myoviridae	62
Klebsiella_virus_4LV2017	Felsduovirus	12
Nickievirus	Siphoviridae	100
Salmonella_phage_SSU5	Nickievirus	60
Enterobacteria_phage_Sf101	Lederbergvirus	6
Peduovirus	Myoviridae	1505
Escherichia_phage_500465-2	Peduovirus	186
Shamshuipovirus	Siphoviridae	2
Escherichia_virus_mEpX2	Shamshuipovirus	1
Punavirus	Myoviridae	735
Salmonella_virus_SJ46	Punavirus	16
Escherichia_virus_P1	Punavirus	172
Brigitvirus	Myoviridae	512
Faecalibacterium_virus_Brigit	Brigitvirus	512
Taranisvirus	Myoviridae	350
Faecalibacterium_virus_Taranis	Taranisvirus	350
uncultured_crAssphage	Podoviridae	271
Mushuvirus	Myoviridae	152
Faecalibacterium_virus_Mushu	Mushuvirus	152
Escherichia_virus_Lambda_4A7	Lambdavirus	55
Senquatrovirus	Myoviridae	31
Escherichia_virus_fiAA91ss	Peduovirus	33
Shigella_phage_SfII	Myoviridae	12
Escherichia_virus_Lambda_2B8	Lambdavirus	2
Enterobacteria_phage_P4	Caudovirales	15
Enterobacteria_phage_IME10	Lederbergvirus	4
Diegovirus	Podoviridae	107
Oengusvirus	Siphoviridae	326
Faecalibacterium_virus_Oengus	Oengusvirus	326
Felixounavirus	Myoviridae	74
Lactobacillus_phage_PLE2	Siphoviridae	6
Salmonella_virus_BPS15Q2	Felixounavirus	1
Escherichia_virus_EC6	Felixounavirus	1
Lactobacillus_phage_iA2	Siphoviridae	5
Autographiviridae	Caudovirales	467
Drulisvirus	Autographiviridae	23
Klebsiella_virus_AltoGao	Drulisvirus	1
Salmonella_virus_Mushroom	Felixounavirus	1
Toutatisvirus	Myoviridae	297
Faecalibacterium_virus_Toutatis	Toutatisvirus	297
Phixviricota	Viruses	123
Malgrandaviricetes	Phixviricota	123
Petitvirales	Malgrandaviricetes	123
Microviridae	Petitvirales	123
Parabacteroides_phage_YZ-2015a	Microviridae	7
Lagaffevirus	Myoviridae	275
Faecalibacterium_virus_Lagaffe	Lagaffevirus	275
Hofneiviricota	Viruses	82
Faserviricetes	Hofneiviricota	82
Tubulavirales	Faserviricetes	82
Inoviridae	Tubulavirales	65
Escherichia_virus_Wphi	Peduovirus	2
Eponavirus	Myoviridae	109
Faecalibacterium_virus_Epona	Eponavirus	109
Uetakevirus	Podoviridae	166
Shigella_phage_SfIV	Myoviridae	11
Roufvirus	Siphoviridae	13
Enterococcus_phage_phiEf11	Siphoviridae	7
Eganvirus	Myoviridae	19
Salmonella_virus_SEN1	Eganvirus	1
Escherichia_virus_HY02	Felixounavirus	1
Escherichia_virus_AYO145A	Felixounavirus	1
Ackermannviridae	Caudovirales	549
Taipeivirus	Ackermannviridae	36
Klebsiella_virus_Menlow	Taipeivirus	2
Przondovirus	Autographiviridae	14
Brunovirus	Myoviridae	35
Salmonella_virus_SEN34	Brunovirus	35
Escherichia_phage_520873	Peduovirus	3
Escherichia_virus_pro147	Peduovirus	8
Skunavirus	Siphoviridae	65
Lactococcus_phage_PLgW-1	Skunavirus	6
Enterobacteria_phage_YYZ-2008	Siphoviridae	91
Stx2-converting_phage_Stx2a_WGPS2	Siphoviridae	6
Klebsiella_virus_BIS33	Przondovirus	1
Drexlerviridae	Caudovirales	25
Webervirus	Drexlerviridae	12
Klebsiella_virus_KpV522	Webervirus	2
Ravinvirus	Siphoviridae	2
Escherichia_virus_N15	Ravinvirus	2
Enterobacteria_phage_HK225	Siphoviridae	6
Salmonella_virus_SPN1S	Uetakevirus	2
Salmonella_virus_Epsilon15	Uetakevirus	3
Escherichia_virus_Lambda_2G7b	Lambdavirus	6
Escherichia_phage_Lys12581Vzw	Oslovirus	2
Enterobacteria_phage_BP-4795	Siphoviridae	15
Escherichia_virus_P2_2H4	Peduovirus	1
Traversvirus	Podoviridae	172
Escherichia_virus_PA2	Oslovirus	1
Cuauhtlivirus	Siphoviridae	4
Escherichia_virus_mEpX1	Cuauhtlivirus	4
Salmonella_phage_vB_SemP_Emek	Lederbergvirus	3
Shigella_virus_VASD	Oslovirus	1
Enterobacteria_phage_phiP27	Myoviridae	9
Wongtaivirus	Siphoviridae	1
Escherichia_virus_HK542	Wongtaivirus	1
Enterobacterial_phage_mEp390	Siphoviridae	17
Bacteroides_phage_B40-8	Siphoviridae	12
Parabacteroides_phage_YZ-2015b	Microviridae	10
Hpunavirus	Myoviridae	12
Haemophilus_virus_HP1	Hpunavirus	2
Bacteroides_phage_crAss001	Podoviridae	139
Moineauvirus	Siphoviridae	53
Streptococcus_virus_7201	Moineauvirus	3
Escherichia_virus_Lambda_2H10	Siphoviridae	72
Enterobacter_phage_phiT5282H	Senquatrovirus	3
Kayfunavirus	Autographiviridae	7
Escherichia_virus_PE3-1	Kayfunavirus	1
Streptococcus_phage_YMC-2011	Moineauvirus	11
Staphylococcus_phage_SPbeta-like	Siphoviridae	117
Vibrio_phage_pYD38-A	Roufvirus	2
Bonnellvirus	Autographiviridae	1
Escherichia_virus_J8-65	Bonnellvirus	1
Cronosvirus	Autographiviridae	2
Cronobacter_virus_GAP227	Cronosvirus	1
Lactobacillus_phage_LF1	Siphoviridae	18
Ceduovirus	Siphoviridae	16
Arawnvirus	Siphoviridae	198
Butyrivibrio_virus_Arawn	Arawnvirus	198
Escherichia_virus_RCS47	Punavirus	262
Pepyhexavirus	Siphoviridae	22
Rhodococcus_virus_Pepy6	Pepyhexavirus	1
Escherichia_phage_Lambda_ev017	Lambdavirus	1
Escherichia_phage_TL-2011b	Uetakevirus	15
Enterobacteria_phage_cdtI	Siphoviridae	4
Klebsiella_phage_phiKO2	Siphoviridae	14
Yersinia_phage_vB_YpM_46	Peduovirus	1
Stockinghallvirus	Myoviridae	1
Bacteriophage_R18C	Stockinghallvirus	1
Gajwadongvirus	Autographiviridae	7
Escherichia_virus_ECBP5	Gajwadongvirus	1
Brussowvirus	Siphoviridae	28
Reginaelenavirus	Myoviridae	3
Klebsiella_virus_3LV2017	Reginaelenavirus	3
Klebsiella_phage_ST16-OXA48phi5.4	Peduovirus	30
Escherichia_phage_D6	Myoviridae	265
Stx_converting_phage_vB_EcoS_P27	Traversvirus	1
Seongnamvirus	Myoviridae	18
Lentavirus	Siphoviridae	129
Eggerthella_virus_PMBT5	Lentavirus	129
Klebsiella_virus_KP32	Przondovirus	1
Salmonella_phage_Fels-1	Viruses	2
Escherichia_virus_P2_2H1	Peduovirus	16
Bacteroides_phage_B124-14	Siphoviridae	63
Streptococcus_phage_TP-778L	Brussowvirus	2
Klebsiella_virus_KpV767	Przondovirus	1
Escherichia_virus_phiV10	Uetakevirus	2
Salmonella_phage_epsilon34	Lederbergvirus	3
Feofaniavirus	Siphoviridae	26
Escherichia_virus_Lambda_1H12	Lambdavirus	2
Hendrixvirus	Siphoviridae	3
Enterobacteria_phage_mEp235	Hendrixvirus	2
Escherichia_phage_500465-1	Peduovirus	178
Escherichia_phage_ArgO145	Oslovirus	2
Escherichia_phage_Lambda_ev243	Lambdavirus	1
Enterobacteria_phage_HK140	Hendrixvirus	1
Clostridium_phage_c-st	Siphoviridae	451
Klebsiella_virus_F19	Drulisvirus	2
Escherichia_virus_P2_4A7b	Peduovirus	1
Escherichia_phage_ESSI2_ev129	Seongnamvirus	1
Klebsiella_virus_SU552A	Drulisvirus	1
Byrnievirus	Siphoviridae	2
Escherichia_virus_HK97	Byrnievirus	2
Enterobacter_phage_Tyrion	Uetakevirus	3
Enterobacteria_phage_mEp237	Siphoviridae	2
Pseudomonas_phage_PS-1	Siphoviridae	14
Streptococcus_virus_2972	Brussowvirus	1
Salmonella_phage_vB_SosS_Oslo	Siphoviridae	3
Streptococcus_phage_phiARI0923	Siphoviridae	3
Salmonella_phage_UPF_BP1	Lederbergvirus	2
Muvirus	Myoviridae	47
Clostridium_phage_vB_CpeS-CP51	Siphoviridae	161
Nucleocytoviricota	Viruses	12675
Megaviricetes	Nucleocytoviricota	11482
Algavirales	Megaviricetes	6726
Phycodnaviridae	Algavirales	6726
Phaeovirus	Phycodnaviridae	1892
Imitervirales	Megaviricetes	2683
Mimiviridae	Imitervirales	2683
Cafeteriavirus	Mimiviridae	291
Cafeteria_roenbergensis_virus	Cafeteriavirus	291
Pimascovirales	Megaviricetes	865
Iridoviridae	Pimascovirales	287
Chloriridovirus	Iridoviridae	143
Unahavirus	Siphoviridae	801
Fromanvirus	Siphoviridae	174
Mycobacterium_phage_Tiffany	Fromanvirus	2
Donellivirus	Myoviridae	565
Bacillus_virus_G	Donellivirus	565
Chlorovirus	Phycodnaviridae	1640
Paramecium_bursaria_Chlorella_virus_A1	Chlorovirus	259
Pisuviricota	Viruses	78
Stelpaviricetes	Pisuviricota	50
Patatavirales	Stelpaviricetes	50
Potyviridae	Patatavirales	50
Ipomovirus	Potyviridae	46
Cassava_brown_streak_virus	Ipomovirus	32
Flavobacterium_phage_vB_FspS_laban6-1	Unahavirus	431
Kryptosalinivirus	Siphoviridae	26
Herelleviridae	Caudovirales	2502
Okubovirus	Herelleviridae	128
Pseudomonas_phage_JBD44	Siphoviridae	77
Timquatrovirus	Siphoviridae	180
Feldmannia_irregularis_virus_a	Phaeovirus	145
Tenacibaculum_phage_pT24	Myoviridae	89
Pagevirus	Podoviridae	272
Samwavirus	Siphoviridae	263
Vegasvirus	Siphoviridae	401
Hiyaavirus	Siphoviridae	35
Streptomyces_virus_Hiyaa	Hiyaavirus	35
Phabquatrovirus	Myoviridae	175
Bordetella_virus_PHB04	Phabquatrovirus	175
Panteoa_phage_Kyle	Myoviridae	4
Sitaravirus	Siphoviridae	302
Temperate_phage_phiNIH1.1	Siphoviridae	24
Pandoravirus	Viruses	666
Pokkesviricetes	Nucleocytoviricota	1076
Chitovirales	Pokkesviricetes	1061
Poxviridae	Chitovirales	1061
Alphaentomopoxvirus	Poxviridae	768
Anomala_cuprea_entomopoxvirus	Alphaentomopoxvirus	768
Ascoviridae	Pimascovirales	152
Mimivirus	Mimiviridae	907
Omegavirus	Siphoviridae	207
Metamorphoovirus	Siphoviridae	4
Oshimavirus	Siphoviridae	136
Lubbockvirus	Myoviridae	1217
Corynebacterium_phage_StAB	Samwavirus	1
Bridgettevirus	Siphoviridae	106
Arthrobacter_virus_Peas	Bridgettevirus	89
Phitrevirus	Myoviridae	561
Pseudomonas_virus_phi3	Phitrevirus	561
Bacillus_phage_vB_BhaS-171	Siphoviridae	23
Mudcatvirus	Siphoviridae	31
Ectocarpus_siliculosus_virus_1	Phaeovirus	598
Invertebrate_iridescent_virus_30	Chloriridovirus	9
Biquartavirus	Myoviridae	164
Biseptimavirus	Siphoviridae	459
Prasinovirus	Phycodnaviridae	950
Bernalvirus	Siphoviridae	36
Mycobacterium_phage_Mendokysei	Bernalvirus	1
Wbetavirus	Siphoviridae	344
Marseilleviridae	Pimascovirales	411
Marseillevirus	Marseilleviridae	206
Pacmanvirus_A23	Viruses	237
Myohalovirus	Myoviridae	779
Natrialba_phage_PhiCh1	Myohalovirus	714
Samistivirus	Siphoviridae	72
Likavirus	Siphoviridae	194
Bequatrovirus	Herelleviridae	38
Polybotosvirus	Myoviridae	219
Agrobacterium_virus_Atuph07	Polybotosvirus	219
Cheoctovirus	Siphoviridae	136
Slashvirus	Siphoviridae	83
Loughboroughvirus	Myoviridae	111
Salmonella_virus_ZCSE2	Loughboroughvirus	67
Megavirus_chiliensis	Mimivirus	130
Bacillus_phage_AR9	Myoviridae	5
Fernvirus	Siphoviridae	178
Cequinquevirus	Siphoviridae	242
Caeruleovirus	Herelleviridae	212
Kostyavirus	Siphoviridae	72
Otagovirus	Myoviridae	32
Lactococcus_phage_TP901-1	Siphoviridae	26
Mimasvirus	Myoviridae	163
Listeria_phage_A500	Siphoviridae	14
Betaentomopoxvirus	Poxviridae	90
Amsacta_moorei_entomopoxvirus	Betaentomopoxvirus	84
Streptococcus_phage_20617	Siphoviridae	158
Baylorvirus	Myoviridae	36
Cecivirus	Siphoviridae	115
Dubowvirus	Siphoviridae	6
Bacillus_phage_BalMu-1	Myoviridae	14
Bacillus_phage_phBC6A52	Siphoviridae	21
Siminovitchvirus	Herelleviridae	213
Phietavirus	Siphoviridae	283
Staphylococcus_virus_EW	Phietavirus	96
Atlauavirus	Myoviridae	150
Synechococcus_virus_AC2014fSyn7803C8	Atlauavirus	150
Cellulophaga_phage_phi39:1	Siphoviridae	8
Abouovirus	Myoviridae	379
Clostridium_virus_phiCD119	Lubbockvirus	31
Deep-sea_thermophilic_phage_D6E	Myoviridae	39
Jenstvirus	Siphoviridae	101
Brevibacillus_virus_Jenst	Jenstvirus	101
Bacillus_virus_SPO1	Okubovirus	6
Bronvirus	Siphoviridae	38
Mycobacterium_virus_Joedirt	Bronvirus	6
Baxtervirus	Siphoviridae	4
Bcepmuvirus	Myoviridae	92
Harbinvirus	Herelleviridae	147
Maenadvirus	Siphoviridae	101
Stanholtvirus	Siphoviridae	74
Burkholderia_virus_phi1026b	Stanholtvirus	12
Eneladusvirus	Myoviridae	142
Serratia_virus_BF	Eneladusvirus	20
Fibralongavirus	Siphoviridae	28
Bacillus_phage_vB_BtS_BMBtp14	Siphoviridae	35
Triavirus	Siphoviridae	232
Clostridium_phage_phiCT453B	Myoviridae	57
Ascovirus	Ascoviridae	27
Trichoplusia_ni_ascovirus_2c	Ascovirus	27
Asfuvirales	Pokkesviricetes	15
Asfarviridae	Asfuvirales	15
Asfivirus	Asfarviridae	15
African_swine_fever_virus	Asfivirus	15
Acanthocystis_turfacea_chlorella_virus_1	Chlorovirus	26
Paramecium_bursaria_Chlorella_virus_1	Chlorovirus	8
Escherichia_virus_DE3	Lambdavirus	118
Mooglevirus	Myoviridae	18
Only_Syngen_Nebraska_virus_5	Chlorovirus	146
Escherichia_phage_ESSI2_ev040	Seongnamvirus	8
Dishui_lake_phycodnavirus_1	Prasinovirus	15
Tenacibaculum_phage_PTm1	Myoviridae	207
Redivirus	Siphoviridae	78
Preplasmiviricota	Viruses	88
Tectiliviricetes	Preplasmiviricota	87
Rowavirales	Tectiliviricetes	10
Adenoviridae	Rowavirales	10
Siadenovirus	Adenoviridae	9
Skua_siadenovirus_A	Siadenovirus	1
Emdodecavirus	Myoviridae	100
Orpheovirus_IHUMI-LCC2	Phycodnaviridae	672
Planktothrix_phage_PaV-LD	Siphoviridae	202
Microcystis_phage_MaMV-DC	Myoviridae	53
Aggregatibacter_phage_S1249	Myoviridae	13
Inhavirus	Siphoviridae	74
Nonlabens_virus_P12024L	Inhavirus	74
Acanthamoeba_polyphaga_mimivirus	Mimivirus	112
Pithovirus	Pithoviridae	102
Pithovirus_sibericum	Pithovirus	102
Schiekvirus	Herelleviridae	171
Psavirus	Siphoviridae	87
Bowservirus	Siphoviridae	6
Gordonia_virus_Bowser	Bowservirus	6
Obolenskvirus	Myoviridae	50
Foturvirus	Autographiviridae	66
Alteromonas_virus_H4-4	Foturvirus	66
Alcyoneusvirus	Myoviridae	130
Caulobacter_phage_Cr30	Myoviridae	17
Klebsiella_virus_RaK2	Alcyoneusvirus	17
Cellulophaga_phage_phi10:1	Siphoviridae	13
Brevibacillus_phage_Sundance	Siphoviridae	108
Aureococcus_anophagefferens_virus	Phycodnaviridae	246
Weaselvirus	Siphoviridae	9
Rhodococcus_virus_Weasel	Weaselvirus	9
Schitoviridae	Caudovirales	104
Baltimorevirus	Schitoviridae	25
Streptococcus_phage_P9	Siphoviridae	2
Spbetavirus	Siphoviridae	291
Bacillus_virus_SPbeta	Spbetavirus	291
Asteriusvirus	Myoviridae	97
Squashvirus	Siphoviridae	30
Bacillus_phage_vB_BtS_BMBtp3	Siphoviridae	21
Lactobacillus_phage_LfeInf	Herelleviridae	39
Svunavirus	Myoviridae	514
Vieuvirus	Siphoviridae	201
Acinetobacter_virus_B1251	Vieuvirus	182
Hollowayvirus	Podoviridae	18
Halobacterium_virus_phiH	Myohalovirus	2
Abalone_shriveling_syndrome-associated_virus	Siphoviridae	77
Mosigvirus	Myoviridae	37
Ostreococcus_lucimarinus_virus_7	Prasinovirus	14
Mycoplasma_phage_phiMFV1	Viruses	45
Bastillevirus	Herelleviridae	40
Bacillus_phage_phBC6A51	Siphoviridae	19
Peploviricota	Viruses	140
Herviviricetes	Peploviricota	140
Herpesvirales	Herviviricetes	140
Herpesviridae	Herpesvirales	125
Clostridium_phage_CDMH1	Lubbockvirus	126
Cellulophaga_phage_phi13:2	Podoviridae	4
Slopekvirus	Myoviridae	41
Streptococcus_phage_Dp-1	Siphoviridae	32
Coccolithovirus	Phycodnaviridae	51
Emiliania_huxleyi_virus_86	Coccolithovirus	51
Demerecviridae	Caudovirales	169
Pogseptimavirus	Demerecviridae	7
Klebsiella_phage_ST13-OXA48phi12.1	Peduovirus	122
Riemerella_phage_RAP44	Siphoviridae	278
Salmonella_phage_astrithr	Podoviridae	118
Mycobacterium_phage_Zolita	Fromanvirus	1
Enterococcus_phage_EF62phi	Podoviridae	13
Enhodamvirus	Podoviridae	7
Yellowstone_lake_mimivirus	Mimiviridae	25
Lessievirus	Podoviridae	38
Synechococcus_phage_S-PM2	Myoviridae	7
Salasmaviridae	Caudovirales	181
Rhodococcus_phage_Jace	Siphoviridae	41
Salmondvirus	Myoviridae	40
Nipunavirus	Siphoviridae	20
Feldmannia_species_virus	Phaeovirus	245
Fusobacterium_phage_Fnu1	Siphoviridae	68
Paadamvirus	Autographiviridae	4
Rhizobium_virus_RHEph01	Paadamvirus	4
Lactococcus_phage_Q54	Siphoviridae	64
Lymphocystivirus	Iridoviridae	29
Minunavirus	Siphoviridae	87
Microbacterium_virus_Min1	Minunavirus	87
Mycobacterium_virus_Thibault	Omegavirus	37
Gordonia_phage_Stormageddon	Myoviridae	72
Flaumdravirus	Myoviridae	5
Gyeongsanvirus	Autographiviridae	13
Noxifervirus	Myoviridae	4
Pseudomonas_virus_Noxifer	Noxifervirus	4
Lactobacillus_phage_BH1	Siphoviridae	89
Aeropyrum_pernix_spindle-shaped_virus_1	Viruses	19
Marthavirus	Myoviridae	11
Brochothrix_phage_BL3	Siphoviridae	15
Lidleunavirus	Siphoviridae	42
Sanovirus	Siphoviridae	5
Barbavirus	Myoviridae	39
Nitunavirus	Herelleviridae	120
Clostridium_phage_phi24R	Podoviridae	1
Sinorhizobium_phage_phiM9	Ackermannviridae	80
Erskinevirus	Myoviridae	28
Thornevirus	Myoviridae	145
Bacillus_virus_SP15	Thornevirus	145
Lactobacillus_phage_phiJB	Siphoviridae	8
Croceibacter_phage_P2559S	Siphoviridae	30
Cbastvirus	Siphoviridae	17
Cellulophaga_virus_ST	Cbastvirus	17
Flavobacterium_phage_11b	Siphoviridae	73
Anoxybacillus_phage_A403	Siphoviridae	14
Megalocytivirus	Iridoviridae	72
Schizotequatrovirus	Myoviridae	129
Kuravirus	Podoviridae	11
Yellowstone_lake_phycodnavirus_1	Prasinovirus	26
Clostridium_phage_phiCD211	Siphoviridae	162
Nonagvirus	Siphoviridae	21
Eurybiavirus	Myoviridae	66
Raphidovirus	Phycodnaviridae	74
Heterosigma_akashiwo_virus_01	Raphidovirus	74
Ripduovirus	Myoviridae	9
Ralstonia_virus_RP12	Ripduovirus	9
Colossusvirus	Siphoviridae	89
Jwalphavirus	Schitoviridae	17
Achromobacter_virus_Axp3	Jwalphavirus	3
Shapirovirus	Siphoviridae	179
Clostridium_phage_phi3626	Siphoviridae	43
Geobacillus_virus_E3	Siphoviridae	85
Nyceiraevirus	Siphoviridae	8
Gordonia_virus_Nyceirae	Nyceiraevirus	8
Alteromonas_phage_vB_AmeM_PT11-V22	Myoviridae	43
Chiangmaivirus	Myoviridae	30
Mollivirus_sibericum	Viruses	44
Aurunvirus	Myoviridae	14
Synechococcus_virus_STIM5	Aurunvirus	14
Jimmervirus	Myoviridae	220
Orthopoxvirus	Poxviridae	25
Pbunavirus	Myoviridae	5
Pseudomonas_virus_DL60	Pbunavirus	1
Bathycoccus_sp._RCC1105_virus_BpV	Prasinovirus	59
Seuratvirus	Siphoviridae	25
Holosalinivirus	Siphoviridae	26
Bacillus_phage_vB_BmeM-Goe8	Herelleviridae	96
Bixzunavirus	Myoviridae	46
Mycobacterium_virus_Bxz1	Bixzunavirus	11
Scale_drop_disease_virus	Megalocytivirus	12
Staphylococcus_phage_phiSP44-1	Siphoviridae	60
Macavirus	Herpesviridae	13
Capripoxvirus	Poxviridae	3
Trippvirus	Siphoviridae	103
Rosemountvirus	Myoviridae	50
Bacillus_virus_CP51	Siminovitchvirus	18
Johnsonvirus	Schitoviridae	9
Lactococcus_phage_BK5-T	Siphoviridae	28
Rhodobacter_phage_RcapMu	Siphoviridae	1
Staphylococcus_virus_37	Phietavirus	4
Helsingorvirus	Siphoviridae	59
Pecentumvirus	Herelleviridae	39
Listeria_virus_LMSP25	Pecentumvirus	6
Laroyevirus	Siphoviridae	61
Vibrio_phage_ICP2	Podoviridae	5
Phapecoctavirus	Myoviridae	135
Casadabanvirus	Siphoviridae	43
Brizovirus	Myoviridae	22
Cyanophage_S-RIM12	Brizovirus	21
Chrysochromulina_ericina_virus	Phycodnaviridae	99
Incheonvrus	Siphoviridae	30
IAS_virus	Podoviridae	37
Miltonvirus	Ackermannviridae	11
Bertelyvirus	Siphoviridae	59
Bicaudaviridae	Viruses	55
Prymnesiovirus	Phycodnaviridae	140
Phaeocystis_globosa_virus	Prymnesiovirus	140
Naesvirus	Myoviridae	11
Pseudomonas_phage_phiPSA1	Siphoviridae	3
Clostridium_phage_phiCD146	Siphoviridae	43
Hapunavirus	Myoviridae	15
Artverviricota	Viruses	63
Revtraviricetes	Artverviricota	63
Ortervirales	Revtraviricetes	63
Retroviridae	Ortervirales	20
Staphylococcus_phage_IME-SA4	Siphoviridae	4
Vashvirus	Siphoviridae	3
Streptomyces_virus_Vash	Vashvirus	1
Lightbulbvirus	Podoviridae	93
Seunavirus	Myoviridae	45
Lactobacillus_phage_3-521	Herelleviridae	21
Clostridium_phage_phiCP39-O	Siphoviridae	20
Sodalis_phage_phiSG1	Podoviridae	8
Homburgvirus	Siphoviridae	56
Halovirus_HGTV-1	Viruses	86
Tequintavirus	Demerecviridae	62
Streptococcus_phage_phiARI0131-1	Siphoviridae	6
Delepquintavirus	Siphoviridae	21
Stenotrophomonas_virus_DLP5	Delepquintavirus	21
Bacillus_phage_0305phi8-36	Myoviridae	62
Corndogvirus	Siphoviridae	2
Cressdnaviricota	Viruses	54
Arfiviricetes	Cressdnaviricota	54
Cirlivirales	Arfiviricetes	54
Circoviridae	Cirlivirales	54
Salisaeta_icosahedral_phage_1	Viruses	3
Paenibacillus_phage_Dragolir	Vegasvirus	16
Tsarbombavirus	Herelleviridae	46
Bacillus_virus_BCP78	Tsarbombavirus	33
Bacillus_virus_1	Svunavirus	5
Vojvodinavirus	Siphoviridae	15
Mycobacterium_virus_Bxz2	Fromanvirus	9
Cellulophaga_phage_phi18:3	Podoviridae	12
Paenibacillus_phage_Yerffej	Siphoviridae	1
Cyanophage_KBS-S-2A	Siphoviridae	2
Firehammervirus	Myoviridae	25
Abidjanvirus	Siphoviridae	25
Gelderlandvirus	Myoviridae	3
Bacillus_phage_phi105	Siphoviridae	159
Enterococcus_virus_EFP01	Schiekvirus	12
Thermus_phage_phi_OH2	Myoviridae	13
Sphingomonas_phage_PAU	Myoviridae	86
Aphroditevirus	Myoviridae	39
Lactobacillus_phage_JCL1032	Siphoviridae	28
Bacillus_phage_vB_BanS-Tsamsa	Siphoviridae	26
Moumouvirus	Mimiviridae	71
Lactococcus_phage_phiL47	Siphoviridae	3
Xiamenvirus	Siphoviridae	6
Erysipelothrix_phage_SE-1	Siphoviridae	34
Stx2-converting_phage_1717	Siphoviridae	92
Pseudomonas_phage_phi2	Siphoviridae	10
Tidunavirus	Myoviridae	22
Bacillus_virus_vB_BsuM-Goe3	Herelleviridae	16
Salacisavirus	Myoviridae	34
Prochlorococcus_virus_PSSM2	Salacisavirus	34
Staphylococcus_phage_StB20-like	Siphoviridae	38
Mycobacterium_phage_Mahavrat	Cheoctovirus	1
Lactobacillus_phage_Lv-1	Siphoviridae	48
Dhakavirus	Myoviridae	21
Escherichia_virus_IME08	Dhakavirus	2
Salasvirus	Salasmaviridae	57
Bacillus_virus_phi29	Salasvirus	24
Metaviridae	Ortervirales	33
Habenivirus	Inoviridae	15
Bacillus_virus_B4	Bequatrovirus	9
Clostridium_phage_phiCD111	Siphoviridae	21
Paenibacillus_virus_Willow	Sitaravirus	164
Moonbeamvirus	Herelleviridae	3
Bacillus_virus_Moonbeam	Moonbeamvirus	3
Kojivirus	Siphoviridae	6
Lwoffvirus	Siphoviridae	95
Certrevirus	Myoviridae	64
Detrevirus	Siphoviridae	28
Geobacillus_virus_GBSV1	Svunavirus	30
Fletchervirus	Myoviridae	53
Pandoravirus_salinus	Pandoravirus	10
Kolesnikvirus	Myoviridae	36
Erwinia_virus_Ea214	Kolesnikvirus	33
Bacillus_phage_BSP38	Herelleviridae	6
Rimavirus	Siphoviridae	24
Sulfolobus_monocaudavirus_SMV3	Bicaudaviridae	2
Juiceboxvirus	Siphoviridae	29
Corynebacterium_virus_Juicebox	Juiceboxvirus	29
Wifcevirus	Myoviridae	9
Bacillus_phage_SP-10	Herelleviridae	25
Paenibacillus_phage_phiIBB_Pl23	Siphoviridae	2
Baoshanvirus	Herelleviridae	31
Maculvirus	Autographiviridae	8
Bacillus_phage_vB_BceS-MY192	Siphoviridae	21
Caulimoviridae	Ortervirales	8
Krischvirus	Myoviridae	15
Yersinia_virus_Yen9-04	Eneladusvirus	3
Llyrvirus	Myoviridae	7
Synechococcus_virus_SSKS1	Llyrvirus	7
Ralstonia_phage_Dina	Siphoviridae	25
Gamaleyavirus	Schitoviridae	19
Alces_alces_faeces_associated_microvirus_MP10_5560	Microviridae	3
Ikedavirus	Siphoviridae	6
Corynebacterium_virus_phi674	Ikedavirus	5
Bacillus_phage_SPP1	Siphoviridae	3
Teseptimavirus	Autographiviridae	4
Pseudomonas_phage_vB_PsyP_3MF5	Autographiviridae	3
Matervirus	Herelleviridae	7
Bacillus_virus_Mater	Matervirus	7
Marvinvirus	Siphoviridae	75
Mycobacterium_virus_Mosmoris	Marvinvirus	6
Tulanevirus	Myoviridae	44
Aeromonas_virus_Aes12	Tulanevirus	23
Mieseafarmvirus	Myoviridae	84
Shalavirus	Herelleviridae	28
Bacillus_virus_Shbh1	Shalavirus	28
Bacillus_virus_NIT1	Nitunavirus	8
Bacillus_virus_Stills	Slashvirus	5
Lausannevirus	Marseilleviridae	5
Bicaudavirus	Bicaudaviridae	24
Acidianus_two-tailed_virus	Bicaudavirus	24
Brazilian_marseillevirus	Marseillevirus	6
Longwoodvirus	Myoviridae	6
Prochlorococcus_phage_P-TIM68	Myoviridae	30
Cedratvirus_A11	Pithoviridae	35
Bellamyvirus	Myoviridae	47
Synechococcus_virus_Bellamy	Bellamyvirus	26
Efquatrovirus	Siphoviridae	29
Enterococcus_virus_phiSHEF4	Efquatrovirus	1
Nimaviridae	Naldaviricetes	4
Whispovirus	Nimaviridae	4
White_spot_syndrome_virus	Whispovirus	4
Salmonpoxvirus	Poxviridae	8
Salmon_gillpox_virus	Salmonpoxvirus	8
Streptomyces_virus_Danzina	Likavirus	1
Trinavirus	Siphoviridae	12
Rhodococcus_virus_Trina	Trinavirus	12
Stenotrophomonas_phage_S1	Siphoviridae	3
Lefavirales	Naldaviricetes	68
Nudiviridae	Lefavirales	3
Esparto_virus	Nudiviridae	1
Klebsiella_phage_ST437-OXA245phi4.1	Peduovirus	15
Lactococcus_virus_CB14	Skunavirus	1
Tsukamurella_phage_TPA2	Siphoviridae	1
Betterkatzvirus	Siphoviridae	2
Gordonia_virus_BetterKatz	Betterkatzvirus	2
Smoothievirus	Siphoviridae	6
Pandoravirus_neocaledonia	Pandoravirus	8
Fipvunavirus	Podoviridae	44
Centapoxvirus	Poxviridae	24
Ranavirus	Iridoviridae	32
Frog_virus_3	Ranavirus	1
Lactococcus_phage_PLgT-1	Siphoviridae	4
Acinetobacter_phage_Presley	Podoviridae	6
Perisivirus	Podoviridae	1
Kalamavirales	Tectiliviricetes	71
Tectiviridae	Kalamavirales	71
Kayvirus	Herelleviridae	52
Staphylococcus_virus_MCE2014	Kayvirus	9
Citexvirus	Myoviridae	8
Pseudomonas_virus_Dobby	Citexvirus	7
Andromedavirus	Siphoviridae	50
Unaquatrovirus	Siphoviridae	5
Paenibacillus_phage_C7Cdelta	Trippvirus	15
Beecentumtrevirus	Salasmaviridae	38
Deltaentomopoxvirus	Poxviridae	10
Melanoplus_sanguinipes_entomopoxvirus	Deltaentomopoxvirus	10
Clostridium_phage_phiCT19406C	Siphoviridae	5
Salmonella_phage_SE4	Loughboroughvirus	26
Salmonella_virus_PVPSE1	Seunavirus	7
Lenusvirus	Siphoviridae	26
Vequintavirus	Myoviridae	60
Doucettevirus	Siphoviridae	43
Streptococcus_phage_315.1	Siphoviridae	1
Cellulophaga_phage_phi46:1	Siphoviridae	22
Rhizobium_phage_vB_RleM_PPF1	Myoviridae	4
Neptunevirus	Myoviridae	8
Staphylococcus_phage_phiRS7	Siphoviridae	4
Kujavirus	Ackermannviridae	2
Vibrio_virus_Kuja	Kujavirus	2
Phikzvirus	Myoviridae	22
Streptomyces_phage_BRock	Myoviridae	5
Scapunavirus	Siphoviridae	3
Streptomyces_virus_Scap1	Scapunavirus	3
Fishburnevirus	Siphoviridae	7
Pulverervirus	Siphoviridae	30
Pseudoalteromonas_phage_Pq0	Siphoviridae	6
Cetovirus	Demerecviridae	14
Gaprivervirus	Myoviridae	19
Ghunavirus	Autographiviridae	22
Ralstonia_phage_Firinga	Podoviridae	1
Listeria_phage_vB_LmoS_188	Siphoviridae	4
Paenibacillus_phage_PG1	Siphoviridae	16
Singapore_grouper_iridovirus	Ranavirus	31
Epseptimavirus	Demerecviridae	9
Jasminevirus	Podoviridae	15
Micromonas_sp._RCC1109_virus_MpV1	Prasinovirus	34
Cellulophaga_phage_phi46:3	Podoviridae	34
Mycobacterium_virus_Skinnyp	Redivirus	1
Radnorvirus	Myoviridae	12
Bordetella_virus_FP1	Vojvodinavirus	1
Leptospira_phage_LE1	Myoviridae	29
Yuavirus	Siphoviridae	21
Clostridium_phage_phiCT453A	Myoviridae	5
Salmonella_phage_vB_SnwM_CGG4-1	Gelderlandvirus	2
Clostridium_phage_phiCT9441A	Myoviridae	14
Gofduovirus	Myoviridae	21
Chaseviridae	Caudovirales	10
Carltongylesvirus	Chaseviridae	5
Poushouvirus	Siphoviridae	11
Corynebacterium_virus_Poushou	Poushouvirus	11
Thaumasvirus	Myoviridae	18
Papyrusvirus	Siphoviridae	18
Demosthenesvirus	Siphoviridae	3
Propionibacterium_virus_G4	Doucettevirus	4
Vhmlvirus	Myoviridae	33
Mycobacterium_phage_Patt	Timquatrovirus	1
Bacillus_phage_Carmen17	Siphoviridae	3
Metrivirus	Myoviridae	17
Acinetobacter_virus_ME3	Metrivirus	17
Varicellovirus	Herpesviridae	24
Lactobacillus_virus_Ld17	Cequinquevirus	1
Ugandan_cassava_brown_streak_virus	Ipomovirus	10
Qadamvirus	Autographiviridae	3
Synechococcus_virus_SB28	Qadamvirus	3
Prochlorococcus_phage_P-HM1	Eurybiavirus	6
Nymphadoravirus	Siphoviridae	28
Gordonia_virus_Nymphadora	Nymphadoravirus	13
Vipunavirus	Demerecviridae	8
Vibrio_virus_pVp1	Vipunavirus	8
BeAn_58058_virus	Poxviridae	11
Streptococcus_phage_315.6	Siphoviridae	7
Wilnyevirus	Siphoviridae	5
Streptomyces_virus_BillNye	Wilnyevirus	5
Lactococcus_phage_bIL312	Siphoviridae	9
Pandoravirus_dulcis	Pandoravirus	14
Flavobacterium_virus_23T	Unahavirus	1
Bacillus_virus_Pascal	Pagevirus	6
Pectobacterium_phage_ZF40	Myoviridae	11
Golden_Marseillevirus	Marseillevirus	2
Aresaunavirus	Myoviridae	41
Ralstonia_virus_RSA1	Aresaunavirus	28
Streptomyces_virus_NootNoot	Samistivirus	1
Lauvirus	Autographiviridae	5
Podovirus_Lau218	Lauvirus	5
Pseudomonas_phage_201phi2-1	Phikzvirus	1
Jedunavirus	Myoviridae	19
Thermoanaerobacterium_phage_THSA-485A	Siphoviridae	22
Agatevirus	Herelleviridae	47
Bacillus_virus_Bp8pC	Agatevirus	14
Kairosalinivirus	Siphoviridae	13
Salchichonvirus	Herelleviridae	5
Lactobacillus_virus_LP65	Salchichonvirus	5
Mannheimia_phage_vB_MhM_3927AP2	Myoviridae	1
Lactococcus_phage_bIL285	Siphoviridae	1
Enterococcus_virus_EFDG1	Schiekvirus	15
Jesfedecavirus	Demerecviridae	36
Burkholderia_virus_BcepMu	Bcepmuvirus	2
Psychrobacter_phage_Psymv2	Siphoviridae	8
Betatectivirus	Tectiviridae	16
Synechococcus_phage_S-SSM7	Myoviridae	5
Quhwahvirus	Siphoviridae	27
Shigella_virus_Sf6	Lederbergvirus	2
Yellowstone_lake_phycodnavirus_2	Prasinovirus	11
Taleaviricota	Viruses	16
Tokiviricetes	Taleaviricota	16
Ligamenvirales	Tokiviricetes	16
Rudiviridae	Ligamenvirales	8
Rudivirus	Rudiviridae	8
Mycobacterium_virus_Rebeuca	Fromanvirus	1
Rhadinovirus	Herpesviridae	13
Mycobacterium_phage_ThetaBob	Cheoctovirus	2
Acadevirus	Autographiviridae	3
Cellulophaga_phage_phi38:1	Podoviridae	8
Avipoxvirus	Poxviridae	56
Rockefellervirus	Siphoviridae	11
Staphylococcus_phage_PT1028	Viruses	7
Brevibacillus_virus_Davies	Abouovirus	3
Polaribacter_virus_P12002L	Incheonvrus	1
Synechococcus_phage_S-CRM01	Myoviridae	27
Tegunavirus	Myoviridae	12
Streptococcus_phage_315.2	Siphoviridae	16
Streptococcus_phage_315.3	Siphoviridae	3
Neferthenavirus	Siphoviridae	2
Microbacterium_virus_Neferthena	Neferthenavirus	2
Cossaviricota	Viruses	2
Mouviricetes	Cossaviricota	1
Polivirales	Mouviricetes	1
Bidnaviridae	Polivirales	1
Bidensovirus	Bidnaviridae	1
Bombyx_mori_bidensovirus	Bidensovirus	1
Gordtnkvirus	Siphoviridae	7
Polydnaviridae	Viruses	3
Bracovirus	Polydnaviridae	2
Cotesia_congregata_bracovirus	Bracovirus	1
Alcelaphine_gammaherpesvirus_2	Macavirus	1
Diplodia_scrobiculata_RNA_virus_1	Viruses	1
Lactococcus_phage_bIL309	Siphoviridae	7
Scutavirus	Herpesviridae	3
Testudinid_alphaherpesvirus_3	Scutavirus	3
Lactobacillus_virus_Ld3	Cequinquevirus	1
Stx_converting_phage_vB_EcoS_ST2-8624	Traversvirus	3
Betanudivirus	Nudiviridae	2
Heliothis_zea_nudivirus	Betanudivirus	2
Vibrio_phage_douglas_12A4	Podoviridae	2
Baculoviridae	Lefavirales	61
Alphabaculovirus	Baculoviridae	51
Streptococcus_phage_phiARI0460-1	Siphoviridae	4
Lactobacillus_phage_SAC12B	Herelleviridae	9
Arequatrovirus	Siphoviridae	12
Streptomyces_phage_Daudau	Arequatrovirus	3
Rhodococcus_phage_E3	Myoviridae	10
Lactobacillus_prophage_Lj928	Siphoviridae	5
Caulobacter_virus_CcrSC	Bertelyvirus	7
Clostridium_phage_phiCTP1	Siphoviridae	22
Wanchaivirus	Siphoviridae	59
Escherichia_phage_P13374	Oslovirus	1
Mapvirus	Siphoviridae	10
Invertebrate_iridovirus_25	Chloriridovirus	4
Flavobacterium_virus_6H	Unahavirus	18
Pamexvirus	Siphoviridae	18
Bacillus_phage_PBC1	Siphoviridae	11
Erwinia_virus_Ea9-2	Johnsonvirus	1
Nodularia_phage_vB_NspS-kac68v161	Siphoviridae	12
Streptococcus_phage_phiARI0468-4	Siphoviridae	14
Achromobacter_virus_JWAlpha	Jwalphavirus	3
Eracentumvirus	Autographiviridae	1
Ostreococcus_tauri_virus_1	Prasinovirus	2
Powvirus	Autographiviridae	2
Powvirus_S08C41	Powvirus	2
Escherichia_virus_P2_4B2	Peduovirus	14
Kochikohdavirus	Herelleviridae	39
Rauchvirus	Podoviridae	15
Bordetella_virus_BPP1	Rauchvirus	15
Rheinheimera_virus_Barba8S	Barbavirus	1
Majavirus	Siphoviridae	21
Arthrobacter_virus_Maja	Majavirus	21
Gaiavirus	Siphoviridae	5
Mycobacterium_virus_Gaia	Gaiavirus	5
Hytrosaviridae	Lefavirales	4
Glossinavirus	Hytrosaviridae	1
Glossina_hytrosavirus	Glossinavirus	1
Raleighvirus	Siphoviridae	17
Geobacillus_virus_E2	Siphoviridae	14
Haemophilus_phage_SuMu	Myoviridae	22
Cellulophaga_phage_phi48:2	Viruses	28
Salmonella_phage_SE13	Rosemountvirus	29
Lineavirus	Inoviridae	9
Buttersvirus	Siphoviridae	7
Oenococcus_phage_phi9805	Siphoviridae	15
Mycobacterium_virus_Send513	Papyrusvirus	2
Magadivirus	Siphoviridae	25
Bacillus_virus_Mgbh1	Magadivirus	25
Erwinia_phage_phiEaP-8	Johnsonvirus	4
Sextaecvirus	Siphoviridae	27
Nereusvirus	Myoviridae	15
Synechococcus_virus_ACG2014bSyn7803C61	Nereusvirus	15
Myunavirus	Demerecviridae	1
Pectobacterium_virus_My1	Myunavirus	1
Mycobacterium_phage_Myrna	Myoviridae	10
Mycobacterium_phage_Catalina	Fromanvirus	4
Muscavirus	Hytrosaviridae	3
Musca_hytrosavirus	Muscavirus	3
Saundersvirus	Siphoviridae	22
Geobacillus_virus_Tp84	Saundersvirus	15
Libanvirus	Myoviridae	15
Seussvirus	Siphoviridae	2
Caulobacter_virus_Seuss	Seussvirus	2
Streptomyces_virus_Hydra	Likavirus	1
Mycobacterium_phage_Dori	Siphoviridae	2
Cronobacter_virus_GAP32	Mimasvirus	27
Moonvirus	Myoviridae	6
Litunavirus	Schitoviridae	6
Paenibacillus_virus_Vegas	Vegasvirus	12
Salicola_phage_CGphi29	Siphoviridae	7
Escherichia_virus_P2_4C9	Peduovirus	26
Daredevilvirus	Siphoviridae	4
Gordonia_virus_DareDevil	Daredevilvirus	4
Streptomyces_phage_SF3	Siphoviridae	8
Caulobacter_virus_Karma	Shapirovirus	2
Anatolevirus	Siphoviridae	44
Propionibacterium_virus_B3	Anatolevirus	2
Microcystis_virus_Ma-LMM01	Myoviridae	17
Rhizobium_phage_RHEph10	Nickievirus	4
Dybvigvirus	Podoviridae	2
Actinomyces_virus_Av1	Dybvigvirus	2
Bacillus_phage_vB_BtS_B83	Siphoviridae	9
Lomovskayavirus	Siphoviridae	5
Streptomyces_virus_phiC31	Lomovskayavirus	4
Vibrio_phage_VvAW1	Podoviridae	16
Helicoverpa_armigera_nucleopolyhedrovirus	Alphabaculovirus	3
Coetzeevirus	Siphoviridae	14
Cepunavirus	Salasmaviridae	9
Streptococcus_virus_Cp1	Cepunavirus	8
Alloherpesviridae	Herpesvirales	6
Batrachovirus	Alloherpesviridae	4
Ranid_herpesvirus_2	Batrachovirus	2
Bacillus_virus_Grass	Nitunavirus	3
Lymphocystis_disease_virus_1	Lymphocystivirus	6
Pakpunavirus	Myoviridae	10
Burkholderia_virus_Bcep22	Lessievirus	5
Tigunavirus	Siphoviridae	1
Streptomyces_virus_TG1	Tigunavirus	1
Myxoctovirus	Podoviridae	2
Myxococcus_virus_Mx8	Myxoctovirus	2
Krampusvirus	Siphoviridae	1
Microbacterium_virus_Krampus	Krampusvirus	1
Streptococcus_virus_Sfi19	Moineauvirus	4
Streptococcus_phage_PH10	Siphoviridae	6
Vibrio_phage_henriette_12B8	Myoviridae	15
Ronaldovirus	Siphoviridae	4
Rhizobium_phage_RR1-A	Myoviridae	6
Dunaliella_viridis_virus_SI2	Podoviridae	12
Gordonia_phage_CaptainKirk2	Siphoviridae	2
Bacillus_phage_phi4J1	Siphoviridae	6
Clostridium_phage_phiCD6356	Siphoviridae	6
Burkholderia_phage_KS9	Siphoviridae	23
Lacusarxvirus	Siphoviridae	19
Sphingobium_virus_Lacusarx	Lacusarxvirus	19
Limdunavirus	Siphoviridae	4
Beetrevirus	Siphoviridae	10
Salmonella_phage_yarpen	Rosemountvirus	2
Escherichia_virus_4MG	Seunavirus	10
Klebsiella_phage_SopranoGao	Podoviridae	6
Lactobacillus_virus_ViSo2018a	Lidleunavirus	4
Vendettavirus	Siphoviridae	8
Pectinobacterium_virus_CBB	Mimasvirus	13
Pectobacterium_virus_phiTE	Certrevirus	5
Lactobacillus_phage_iLp84	Siphoviridae	8
Clostridium_phage_CDKM15	Lubbockvirus	5
Enterococcus_phage_phiFL4A	Siphoviridae	6
Zetavirus	Siphoviridae	5
Microbacterium_virus_Zeta1847	Zetavirus	5
Ralstonia_virus_RSL1	Mieseafarmvirus	13
Nonanavirus	Siphoviridae	10
Erwinia_virus_Eho59	Feofaniavirus	3
Ralstonia_phage_Bakoly	Myoviridae	2
Bacillus_virus_Deepblue	Caeruleovirus	5
Aeribacillus_phage_AP45	Myoviridae	33
Vapseptimavirus	Ackermannviridae	3
Vibrio_virus_VAP7	Vapseptimavirus	3
Paulinoviridae	Tubulavirales	3
Bifilivirus	Paulinoviridae	3
Propionibacterium_virus_B5	Bifilivirus	3
Kisquattuordecimvirus	Myoviridae	13
Burkholderia_virus_KS14	Kisquattuordecimvirus	13
Pisoniviricetes	Pisuviricota	28
Nidovirales	Pisoniviricetes	27
Mesoniviridae	Nidovirales	5
Alphamesonivirus	Mesoniviridae	3
Alphamesonivirus_1	Alphamesonivirus	3
Lipothrixviridae	Ligamenvirales	8
Betalipothrixvirus	Lipothrixviridae	8
Acidianus_filamentous_virus_8	Betalipothrixvirus	1
Titanvirus	Siphoviridae	4
Rhodobacter_virus_RcSpartan	Titanvirus	2
Escherichia_virus_P2_4E6b	Peduovirus	11
Hedwigvirus	Siphoviridae	6
Gordonia_virus_Hedwig	Hedwigvirus	6
Lepus_americanus_faeces_associated_microvirus_SHP1_6472	Microviridae	3
Bdellovibrio_phage_phi1402	Myoviridae	1
Cronobacter_phage_vB_CsaP_GAP52	Podoviridae	8
Acionnavirus	Myoviridae	5
Propionibacterium_virus_Anatole	Anatolevirus	3
Oenococcus_phage_phiS13	Siphoviridae	3
Tigrvirus	Myoviridae	7
Burkholderia_virus_KL3	Tigrvirus	6
Staphylococcus_prophage_phiPV83	Biseptimavirus	4
Rhizobium_phage_RR1-B	Myoviridae	1
Streptomyces_phage_Janus	Arequatrovirus	2
Escherichia_virus_186	Eganvirus	3
Lactobacillus_virus_LLKu	Cequinquevirus	1
Loessnervirus	Chaseviridae	3
Lactococcus_phage_Tuc2009	Siphoviridae	7
Lilyvirus	Caudovirales	11
Paenibacillus_virus_Lily	Lilyvirus	11
Wphvirus	Herelleviridae	13
Lactobacillus_virus_c5	Cequinquevirus	1
Sepunavirus	Herelleviridae	13
Burkholderia_virus_phiE255	Bcepmuvirus	4
Vibrio_phage_X29	Myoviridae	6
Lactobacillus_phage_phiPYB5	Siphoviridae	8
Agricanvirus	Myoviridae	32
Sulfolobus_islandicus_rudivirus_3	Rudivirus	1
Trigintaduovirus	Siphoviridae	10
Prochlorococcus_virus_MED4-213	Eurybiavirus	2
Emalynvirus	Siphoviridae	5
Gordonia_virus_Cozz	Emalynvirus	1
Abbeymikolonvirus	Siphoviridae	1
Streptomyces_virus_AbbeyMikolon	Abbeymikolonvirus	1
Streptomyces_phage_Karimac	Siphoviridae	1
Bacillus_phage_MG-B1	Podoviridae	1
Erwinia_virus_M7	Kolesnikvirus	1
Leucotheavirus	Myoviridae	5
Mycobacterium_phage_Aminay	Timquatrovirus	1
Gordonia_phage_Dexdert	Siphoviridae	1
Rhodococcus_phage_REQ2	Siphoviridae	2
Pifdecavirus	Autographiviridae	1
Bovine_gammaherpesvirus_6	Macavirus	5
Clostridium_phage_phi8074-B1	Siphoviridae	7
Enterococcus_virus_FL3	Phifelvirus	2
Aeromonas_virus_44RR2	Biquartavirus	3
Gordonia_phage_McGonagall	Siphoviridae	1
Bendigovirus	Myoviridae	3
Gordonia_virus_GMA6	Bendigovirus	3
Lactococcus_phage_bIL311	Siphoviridae	2
Klebsiella_phage_ST437-OXA245phi4.2	Peduovirus	1
Pahexavirus	Siphoviridae	7
Propionibacterium_virus_PHL025M00	Pahexavirus	1
Acadianvirus	Siphoviridae	5
Mycobacterium_virus_Baee	Acadianvirus	2
Takahashivirus	Myoviridae	7
Bacillus_virus_PBS1	Takahashivirus	7
Lactobacillus_phage_phi_jlb1	Myoviridae	15
Kuttervirus	Ackermannviridae	6
Carpasinavirus	Myoviridae	6
Nampongvirus	Myoviridae	2
Burkholderia_virus_ST79	Nampongvirus	2
Gordonvirus	Siphoviridae	29
Bacillus_phage_Eldridge	Herelleviridae	4
Salmonella_virus_BP63	Rosemountvirus	7
Yellowstone_lake_phycodnavirus_3	Prasinovirus	6
Oneupvirus	Siphoviridae	6
Brucella_phage_BiPBO1	Siphoviridae	1
Lactococcus_phage_98201	Siphoviridae	1
Erwinia_phage_PEp14	Podoviridae	3
Mycobacterium_phage_Phabba	Myoviridae	1
Aeromonas_phage_PX29	Myoviridae	9
Staphylococcus_virus_PH15	Rockefellervirus	1
Simplexvirus	Herpesviridae	6
Enterobacteria_phage_phi92	Myoviridae	1
Lactobacillus_phage_LpeD	Herelleviridae	7
Coronaviridae	Nidovirales	17
Gammacoronavirus	Coronaviridae	10
Avian_coronavirus	Gammacoronavirus	10
Streptococcus_phage_phi3396	Siphoviridae	4
Bacillus_virus_Camphawk	Okubovirus	7
Korravirus	Siphoviridae	7
Streptococcus_phage_SM1	Siphoviridae	7
Paramecium_bursaria_Chlorella_virus_AR158	Chlorovirus	12
Bacillus_virus_GIL16	Betatectivirus	1
Lactobacillus_phage_521B	Herelleviridae	1
Atuphduovirus	Autographiviridae	1
Votkovvirus	Autographiviridae	3
Votkovvirus_S28C10	Votkovvirus	3
Iridovirus	Iridoviridae	6
Invertebrate_iridescent_virus_31	Iridovirus	1
Plectroviridae	Tubulavirales	14
Vespertiliovirus	Plectroviridae	14
Spiroplasma_virus_SkV1CR23x	Vespertiliovirus	4
Clostridium_virus_phiC2	Lubbockvirus	19
Microviridae_IME-16	Microviridae	3
Streptococcus_phage_EJ-1	Myoviridae	8
Brevibacillus_virus_Abouo	Abouovirus	8
Campylobacter_virus_CP21	Firehammervirus	1
Clostridium_virus_phiCD27	Lubbockvirus	12
Caulobacter_virus_CcrPW	Colossusvirus	2
Micromonas_pusilla_virus_SP1	Prasinovirus	10
Pseudomonas_phage_vB_PaeP_Tr60_Ab31	Podoviridae	3
Clostridium_phage_CPS2	Podoviridae	3
Erwinia_phage_vB_EamP-S6	Podoviridae	3
Silviavirus	Herelleviridae	11
Inovirus	Inoviridae	6
Salmonella_phage_UPF_BP2	Rosemountvirus	1
Nezavisimistyvirus	Ackermannviridae	4
Simiispumavirus	Retroviridae	5
Cronusvirus	Siphoviridae	6
Rhodobacter_virus_RcCronus	Cronusvirus	6
Felispumavirus	Retroviridae	2
Tijeunavirus	Myoviridae	4
Tetrasphaera_virus_TJE1	Tijeunavirus	4
Ryyoungvirus	Podoviridae	6
Burkholderia_virus_BcepC6B	Ryyoungvirus	6
Halovirus_HCTV-2	Viruses	3
Bacillus_virus_JBP901	Caeruleovirus	6
Mycobacterium_virus_Alma	Fromanvirus	1
Microbacterium_virus_Hyperion	Squashvirus	2
Streptococcus_phage_IC1	Siphoviridae	2
Caulobacter_virus_phiCbK	Shapirovirus	2
Lactobacillus_phage_phig1e	Siphoviridae	4
Sulfolobus_monocaudavirus_SMV2	Bicaudaviridae	4
Jilinvirus	Myoviridae	7
Paenibacillus_phage_Unity	Trippvirus	2
Nodularia_phage_vB_NspS-kac65v151	Siphoviridae	4
Kaumoebavirus	Viruses	3
Arthrobacter_phage_Vibaki	Myoviridae	1
Listeria_virus_PSA	Psavirus	7
Escherichia_virus_P2	Peduovirus	4
Charlievirus	Siphoviridae	4
Streptococcus_phage_phiNJ2	Siphoviridae	10
Burkholderia_virus_Bcepil02	Lessievirus	1
Luckybarnesvirus	Siphoviridae	3
Brevibacterium_virus_LuckyBarnes	Luckybarnesvirus	3
Staphylococcus_virus_BS2	Baoshanvirus	2
Clostridium_phage_phiSM101	Siphoviridae	17
Vellamovirus	Myoviridae	3
Soupsvirus	Siphoviridae	2
Ralstonia_virus_RSY1	Aresaunavirus	7
Paenibacillus_phage_Wanderer	Vegasvirus	20
Streptococcus_phage_K13	Siphoviridae	3
Achromobacter_phage_JWF	Siphoviridae	7
Lactobacillus_virus_Ldl1	Lidleunavirus	7
Liebevirus	Siphoviridae	2
Arthrobacter_virus_Liebe	Liebevirus	2
Andrewvirus	Siphoviridae	1
Arthrobacter_virus_Andrew	Andrewvirus	1
Streptococcus_virus_ALQ132	Brussowvirus	2
Synechococcus_phage_ACG-2014e	Myoviridae	6
Rhizobium_phage_vB_RleM_P10VF	Ackermannviridae	1
Bacillus_virus_JL	Siminovitchvirus	3
Lactobacillus_phage_phiAQ113	Myoviridae	7
Reyvirus	Siphoviridae	2
Betacoronavirus	Coronaviridae	7
Human_coronavirus_HKU1	Betacoronavirus	7
Derbicusvirus	Myoviridae	9
Erwinia_phage_vB_EamM_EarlPhillipIV	Derbicusvirus	1
Metavirus	Metaviridae	4
Cladosporium_fulvum_T-1_virus	Metavirus	4
Halovirus_HCTV-5	Viruses	1
Bacillus_virus_Riggi	Andromedavirus	1
Palaemonvirus	Myoviridae	6
Prochlorococcus_virus_PSSM7	Palaemonvirus	6
Bacillus_phage_phIS3501	Siphoviridae	1
Synechococcus_phage_ACG-2014d	Myoviridae	4
Mycobacterium_phage_Squirty	Cheoctovirus	7
Yvonnevirus	Siphoviridae	3
Gordonia_virus_Yvonnetastic	Yvonnevirus	3
Azospirillum_phage_Cd	Siphoviridae	6
Raptor_siadenovirus_A	Siadenovirus	1
Microviridae_Fen7786_21	Microviridae	2
Archaeal_BJ1_virus	Siphoviridae	5
Proteus_phage_vB_PmiM_Pm5461	Myoviridae	4
Lirvirus	Autographiviridae	3
Synechococcus_virus_SCBP3	Lirvirus	3
Mycobacterium_virus_Marvin	Marvinvirus	9
Verrucomicrobia_phage_P8625	Siphoviridae	11
Vibrio_virus_phi3	Jesfedecavirus	17
Streptomyces_phage_phiSASD1	Siphoviridae	7
Xanthomonas_phage_Bosa	Pamexvirus	1
Pandoravirus_quercus	Pandoravirus	17
Rowavirus	Siphoviridae	3
Streptomyces_virus_Rowa	Rowavirus	3
Maxrubnervirus	Siphoviridae	2
Pseudomonas_virus_PMBT3	Maxrubnervirus	2
Microbacterium_virus_Koji	Kojivirus	1
Mycobacterium_phage_Xavia	Siphoviridae	5
Synechococcus_phage_S-CAM7	Myoviridae	7
Clostridium_phage_phiMMP01	Lubbockvirus	5
Sieqvirus	Autographiviridae	3
Sieqvirus_S42C7	Sieqvirus	3
Machinavirus	Myoviridae	14
Erwinia_phage_vB_EamM_ChrisDB	Machinavirus	2
Pseudomonas_phage_JD024	Casadabanvirus	1
Ficleduovirus	Myoviridae	6
Pseudoalteromonas_phage_HP1	Podoviridae	1
Camvirus	Siphoviridae	12
Liberibacter_phage_SC2	Podoviridae	3
Microviridae_Fen418_41	Microviridae	1
Klebsiella_virus_KpV80	Jedunavirus	1
Saclayvirus	Myoviridae	13
Corynebacterium_phage_Stiles	Samwavirus	1
Cornellvirus	Siphoviridae	3
Cellulophaga_phage_phi19:1	Siphoviridae	4
Synechococcus_phage_S-SM2	Bellamyvirus	8
Lactococcus_phage_1358	Siphoviridae	2
Salmonella_phage_64795_sal3	Siphoviridae	1
Rhodovulum_phage_vB_RhkS_P1	Siphoviridae	2
Aokuangvirus	Myoviridae	5
Synechococcus_virus_SCBWM1	Aokuangvirus	5
Rigallicvirus	Siphoviridae	2
Rhizobium_virus_P106B	Rigallicvirus	2
Kanaloavirus	Myoviridae	3
Synechococcus_virus_SCAM9	Kanaloavirus	3
Bingvirus	Siphoviridae	3
Streptomyces_virus_Bing	Bingvirus	3
Rerduovirus	Siphoviridae	4
Oenococcus_phage_phiS11	Siphoviridae	2
Picardvirus	Siphoviridae	2
Listeria_virus_P70	Homburgvirus	4
Suspvirus	Myoviridae	7
Samunavirus	Siphoviridae	2
Pseudomonas_virus_SM1	Samunavirus	2
Bacillus_phage_Pavlov	Pagevirus	3
Tequatrovirus	Myoviridae	4
Staphylococcus_virus_Remus	Silviavirus	6
Erwinia_virus_EtG	Eganvirus	2
Lactobacillus_virus_phiJL1	Coetzeevirus	8
Haemophilus_phage_Aaphi23	Myoviridae	3
Serratia_phage_Moabite	Myoviridae	2
Synechococcus_phage_S-CBS1	Siphoviridae	3
Douglaswolinvirus	Siphoviridae	1
Lactobacillus_virus_B2	Douglaswolinvirus	1
Enterococcus_phage_EFC-1	Siphoviridae	5
Mycobacterium_phage_PurpleHaze	Fromanvirus	1
Halobacterium_virus_ChaoS9	Myohalovirus	6
Bacillus_phage_BCD7	Myoviridae	9
Pseudomonas_virus_phiCTX	Citexvirus	1
Pandoravirus_macleodensis	Pandoravirus	15
Methanothermobacter_phage_psiM100	Siphoviridae	7
Listeria_phage_A006	Siphoviridae	21
Amigovirus	Siphoviridae	3
Mannheimia_phage_vB_MhS_587AP2	Siphoviridae	3
Kitrinoviricota	Viruses	7
Alsuviricetes	Kitrinoviricota	1
Hepelivirales	Alsuviricetes	1
Matonaviridae	Hepelivirales	1
Rubivirus	Matonaviridae	1
Rubella_virus	Rubivirus	1
Pseudomonas_phage_PhiPA3	Phikzvirus	5
Igirivirus	Autographiviridae	19
Synechococcus_virus_STIP37	Igirivirus	19
Iodovirus	Myoviridae	5
Iodobacter_virus_PLPE	Iodovirus	5
Enterobacter_phage_EcP1	Podoviridae	1
Gillianvirus	Siphoviridae	5
Microbacterium_virus_OneinaGillian	Gillianvirus	5
Clostridium_phage_PhiS63	Siphoviridae	6
Mycobacterium_phage_Pharaoh	Fromanvirus	1
Pseudomonas_virus_F116	Hollowayvirus	5
Ralstonia_virus_RS551	Habenivirus	1
Bacillus_virus_BM15	Caeruleovirus	7
Listeria_phage_LP-030-3	Siphoviridae	9
Attisvirus	Siphoviridae	10
Godonkavirus	Siphoviridae	2
Gordonia_virus_GodonK	Godonkavirus	2
Bacillus_virus_250	Cecivirus	2
Cellulophaga_phage_phi14:2	Podoviridae	16
Peridroma_alphabaculovirus	Alphabaculovirus	1
Bantamvirus	Siphoviridae	1
Gordonia_virus_Bantam	Bantamvirus	1
Achromobacter_phage_Motura	Mieseafarmvirus	3
Liefievirus	Siphoviridae	1
Mycobacterium_phage_Heffalump	Fromanvirus	2
Streptococcus_phage_T12	Siphoviridae	3
Caulobacter_virus_CcrBL9	Bertelyvirus	1
Pelagibacter_phage_HTVC010P	Siphoviridae	2
Septimatrevirus	Siphoviridae	8
Kagunavirus	Siphoviridae	1
Salmonella_virus_RE2010	Felsduovirus	3
Ithacavirus	Schitoviridae	10
Halcyonevirus	Siphoviridae	12
Paenibacillus_virus_Tripp	Halcyonevirus	12
Toursvirus	Ascoviridae	5
Diadromus_pulchellus_toursvirus	Toursvirus	5
Vibrio_phage_VH7D	Schizotequatrovirus	4
Bacillus_virus_Staley	Slashvirus	1
Ilzatvirus	Siphoviridae	6
Microbacterium_phage_McGalleon	Ilzatvirus	3
Mycobacterium_phage_Enkosi	Timquatrovirus	3
Chopinvirus	Podoviridae	3
Lactococcus_virus_KSY1	Chopinvirus	3
Alexandravirus	Myoviridae	8
Pikminvirus	Siphoviridae	3
Microbacterium_virus_Pikmin	Pikminvirus	3
Lymphocryptovirus	Herpesviridae	6
Macacine_gammaherpesvirus_4	Lymphocryptovirus	1
Jiaodavirus	Myoviridae	12
Schmidvirus	Podoviridae	6
Tertilicivirus	Inoviridae	4
Pseudomonas_virus_Pf3	Tertilicivirus	4
Tetraselmis_viridis_virus_S20	Siphoviridae	1
Lymphocystis_disease_virus_-_isolate_China	Lymphocystivirus	5
Vibrio_phage_Valm-yong1	Myoviridae	5
Klebsiella_phage_LASTA	Podoviridae	2
Ralstonia_virus_RSF1	Chiangmaivirus	2
Enterococcus_phage_vB_EfaS_IME197	Siphoviridae	4
Noumeavirus	Marseillevirus	8
Salinibacter_virus_M1EM1	Holosalinivirus	1
Montyvirus	Siphoviridae	3
Bacillus_phage_BCJA1c	Siphoviridae	4
Lactobacillus_prophage_Lj965	Siphoviridae	6
Chatterjeevirus	Autographiviridae	9
Arthrobacter_phage_TripleJ	Siphoviridae	2
Gordonia_virus_BrutonGaster	Oneupvirus	1
Berlinvirus	Autographiviridae	4
Tankvirus	Siphoviridae	2
Arthrobacter_virus_Tank	Tankvirus	2
Wizardvirus	Siphoviridae	2
Phimunavirus	Autographiviridae	3
Bacillus_phage_phi4B1	Siphoviridae	4
Mannheimia_phage_vB_MhS_1152AP2	Siphoviridae	3
Pandoravirus_inopinatum	Pandoravirus	11
Gordonia_phage_Schmidt	Vendettavirus	1
Bacillus_phage_Waukesha92	Siphoviridae	7
Ostreococcus_mediterraneus_virus_1	Prasinovirus	3
Acinetobacter_phage_vB_AbaM_Acibel004	Saclayvirus	1
Fairfaxidumvirus	Siphoviridae	3
Gordonia_virus_Fairfaxidum	Fairfaxidumvirus	3
Clostridium_phage_phiCP34O	Siphoviridae	1
Spiroplasma_virus_C74	Vespertiliovirus	7
Chivirus	Siphoviridae	11
Cyanophage_PSS2	Siphoviridae	4
Clostridium_phage_phiCD506	Myoviridae	1
Bacillus_phage_Wes44	Siphoviridae	1
Clostridium_phage_phiCD505	Lubbockvirus	3
Lactococcus_phage_ul36	Siphoviridae	2
Listeria_phage_B025	Siphoviridae	7
Cellulophaga_virus_Cba41	Lightbulbvirus	2
Erwinia_phage_vB_EamM_Caitlin	Machinavirus	1
Plasmaviridae	Viruses	3
Plasmavirus	Plasmaviridae	3
Acholeplasma_virus_L2	Plasmavirus	3
Vectrevirus	Autographiviridae	5
Brochothrix_phage_NF5	Siphoviridae	6
Croceibacter_phage_P2559Y	Siphoviridae	9
Canarypox_virus	Avipoxvirus	5
Ralstonia_phage_RS138	Siphoviridae	1
Aeromonas_virus_25	Tulanevirus	1
Streptococcus_phage_phiARI0004	Siphoviridae	1
Canoevirus	Myoviridae	2
Vibrio_virus_Canoe	Canoevirus	2
Ermolevavirus	Autographiviridae	6
Streptococcus_phage_MM1	Siphoviridae	5
Streptomyces_virus_Mildred21	Samistivirus	3
Poseidonvirus	Autographiviridae	1
Synechococcus_virus_SCBP4	Poseidonvirus	1
Eiauvirus	Siphoviridae	3
Saphexavirus	Siphoviridae	4
Enterococcus_virus_VD13	Saphexavirus	1
Stenotrophomonas_phage_vB_SmaS-DLP_2	Septimatrevirus	4
Vibrio_phage_qdvp001	Myoviridae	1
Murrayvirus	Siphoviridae	6
Sonalivirus	Siphoviridae	1
Arthrobacter_virus_Sonali	Sonalivirus	1
Sulfolobales_Virus_YNP2	Viruses	4
Yichang_virus	Mesoniviridae	2
Clostridium_phage_phiCD38-2	Siphoviridae	2
Lactococcus_phage_28201	Siphoviridae	2
Bacillus_phage_Karezi	Salasvirus	1
Raccoonpox_virus	Orthopoxvirus	1
Acinetobacter_phage_YMC13/03/R2096	Myoviridae	1
Anopheles_minimus_irodovirus	Chloriridovirus	2
Arthrobacter_virus_Mudcat	Mudcatvirus	1
Escherichia_phage_SH2026Stx1	Traversvirus	4
Lactococcus_phage_bIL310	Siphoviridae	3
Vibrio_virus_KVP40	Schizotequatrovirus	2
Bacillus_virus_IEBH	Cecivirus	4
Medioniviridae	Nidovirales	2
Turrinivirus	Medioniviridae	2
Turrinivirus_1	Turrinivirus	2
Agtrevirus	Ackermannviridae	10
Psychrobacter_phage_pOW20-A	Myoviridae	4
Lactobacillus_phage_phiAT3	Siphoviridae	4
Mycobacterium_virus_Bernal13	Bernalvirus	2
Ralstonia_virus_RSL2	Chiangmaivirus	1
Thermus_virus_P23-45	Oshimavirus	2
Gilesvirus	Siphoviridae	6
Mycobacterium_virus_Giles	Gilesvirus	6
Kleczkowskavirus	Myoviridae	2
Yokohamavirus	Myoviridae	5
Edwardsiella_virus_MSW3	Yokohamavirus	3
Dividoviricota	Viruses	2
Laserviricetes	Dividoviricota	2
Halopanivirales	Laserviricetes	2
Sphaerolipoviridae	Halopanivirales	2
Gammasphaerolipovirus	Sphaerolipoviridae	2
Thermus_virus_IN93	Gammasphaerolipovirus	1
Mycobacterium_phage_BTCU-1	Fromanvirus	1
Vibrio_phage_martha_12B12	Myoviridae	2
Shigella_virus_POCJ13	Diegovirus	2
Ishigurovirus	Myoviridae	2
Aeromonas_virus_65	Ishigurovirus	2
Staphylococcus_virus_Stau2	Silviavirus	1
Nanhaivirus	Siphoviridae	2
Dinoroseobacter_virus_D5C	Nanhaivirus	2
Rhodococcus_phage_Whack	Siphoviridae	1
Gammaretrovirus	Retroviridae	4
Moloney_murine_sarcoma_virus	Gammaretrovirus	1
Arthrobacter_virus_Circum	Mudcatvirus	2
Staphylococcus_virus_BS1	Baoshanvirus	1
Caulobacter_virus_CcrColossus	Colossusvirus	2
Rosebushvirus	Siphoviridae	4
Strepomyces_virus_Drgrey	Rimavirus	1
Thermus_virus_P23-77	Gammasphaerolipovirus	1
Klausavirus	Myoviridae	5
Bacillus_virus_Shanette	Siminovitchvirus	4
Vinavirales	Tectiliviricetes	2
Corticoviridae	Vinavirales	2
Corticovirus	Corticoviridae	2
Clostridium_phage_phiZP2	Podoviridae	1
Cronobacter_phage_vB_CsaM_GAP161	Myoviridae	2
Acinetobacter_virus_Aci02-2	Saclayvirus	3
Bifseptvirus	Autographiviridae	2
Pseudomonas_virus_Bf7	Bifseptvirus	2
Mycobacterium_phage_Firehouse51	Cheoctovirus	4
Ralstonia_phage_Gerry	Podoviridae	1
Pseudomonas_virus_Psa374	Otagovirus	9
Tokyovirus_A1	Marseillevirus	7
Escherichia_phage_Lambda_ev207	Lambdavirus	3
Cronobacter_virus_CR9	Certrevirus	2
Vaccinivirus	Caulimoviridae	1
Blueberry_fruit_drop_associated_virus	Vaccinivirus	1
Errantivirus	Metaviridae	4
Trichoplusia_ni_TED_virus	Errantivirus	4
Lenarviricota	Viruses	2
Howeltoviricetes	Lenarviricota	2
Cryppavirales	Howeltoviricetes	2
Mitoviridae	Cryppavirales	2
Mitovirus	Mitoviridae	2
Chenopodium_quinoa_mitovirus_1	Mitovirus	2
Pseudomonas_virus_B3	Beetrevirus	1
Gaunavirus	Salasmaviridae	11
Murine_leukemia_virus	Gammaretrovirus	1
Listeria_phage_vB_LmoS_293	Siphoviridae	3
Lokivirus	Siphoviridae	3
Caulimovirus	Caulimoviridae	2
Burkholderia_phage_Mica	Myoviridae	1
Cavemovirus	Caulimoviridae	1
Canid_alphaherpesvirus_1	Varicellovirus	5
Ostreococcus_lucimarinus_virus_1	Prasinovirus	1
Nankokuvirus	Myoviridae	2
Choristoneura_rosaceana_entomopoxvirus	Betaentomopoxvirus	5
Heilongjiangvirus	Myoviridae	3
Lactobacillus_virus_Lb	Heilongjiangvirus	3
Chlamydiamicrovirus	Microviridae	2
Streptomyces_phage_JXY1	Podoviridae	1
Staphylococcus_phage_Sebago	Phietavirus	7
Geobacillus_phage_GBK2	Siphoviridae	4
Streptococcus_virus_O1205	Brussowvirus	2
Jerseyvirus	Siphoviridae	3
Salmonella_virus_Ent1	Jerseyvirus	1
Tritonvirus	Autographiviridae	2
Betabaculovirus	Baculoviridae	5
Pipefishvirus	Siphoviridae	1
Salmonella_phage_SEN22	Lederbergvirus	2
Staphylococcus_phage_phiN315	Siphoviridae	4
Mardecavirus	Siphoviridae	3
Pseudomonas_phage_JBD25	Siphoviridae	1
Cellulophaga_virus_Cba171	Helsingorvirus	5
Listeria_phage_LP-HM00113468	Siphoviridae	1
Paramecium_bursaria_Chlorella_virus_NYs1	Chlorovirus	6
Halovirus_HCTV-1	Viruses	1
Delislevirus	Podoviridae	4
Mycoplasma_virus_P1	Delislevirus	4
Galaxyvirus	Siphoviridae	3
Mycobacterium_virus_Saintus	Fromanvirus	1
Leuconostoc_phage_phiMH1	Siphoviridae	1
Cronobacter_phage_ENT39118	Siphoviridae	4
Vibrio_phage_pYD21-A	Siphoviridae	1
Salmonella_virus_SEN8	Felsduovirus	4
Arthrobacter_phage_DrYang	Radnorvirus	1
Salinibacter_virus_M8CR30-2	Holosalinivirus	2
Brevibacillus_virus_Osiris	Jimmervirus	1
Bacillus_phage_PM1	Saundersvirus	7
Austintatiousvirus	Siphoviridae	5
Flavobacterium_virus_FCV1	Ficleduovirus	1
Bacillus_phage_vB_BboS-125	Myoviridae	2
Xipdecavirus	Siphoviridae	5
Western_lowland_gorilla_simian_foamy_virus	Simiispumavirus	1
Ningirsuvirus	Autographiviridae	1
Thermus_phage_TMA	Myoviridae	3
Tamkungvirus	Myoviridae	4
Synechococcus_virus_ST4	Tamkungvirus	4
Rhodococcus_phage_Sleepyhead	Siphoviridae	3
Cronobacter_virus_DevCD23823	Cronosvirus	1
Kotilavirus	Autographiviridae	1
Klebsiella_phage_ST147-VIM1phi7.1	Peduovirus	2
Dhillonvirus	Siphoviridae	1
Paenibacillus_virus_Hb10c2	Fernvirus	1
Bacillus_virus_Bigbertha	Bequatrovirus	1
Escherichia_phage_vB_EcoM-12474III	Peduovirus	2
Microviridae_Bog9017_22	Microviridae	1
Streptococcus_phage_SMP	Siphoviridae	2
Getseptimavirus	Siphoviridae	2
Rhodothermus_phage_RM378	Myoviridae	6
Human_gammaherpesvirus_4	Lymphocryptovirus	5
Salmonella_phage_vB_SenS_SB28	Siphoviridae	1
Escherichia_phage_vB_EcoM_PHB05	Myoviridae	6
Escherichia_virus_VR7	Gaprivervirus	1
Yushanvirus	Chaseviridae	1
Shewanella_virus_Spp001	Yushanvirus	1
Shewanella_sp._phage_1/41	Myoviridae	2
Chenonavirus	Siphoviridae	9
Sukuvirus	Autographiviridae	1
Ralstonia_virus_RSPII1	Sukuvirus	1
Bacillus_virus_Page	Pagevirus	4
Salmonella_phage_118970_sal3	Myoviridae	7
Clostridium_phage_CPS1	Podoviridae	1
Pegunavirus	Siphoviridae	1
Escherichia_virus_VR25	Gaprivervirus	2
Lactobacillus_phage_LL-H	Siphoviridae	4
Clostridium_phage_phiCDHM11	Myoviridae	4
Listeria_phage_B054	Myoviridae	3
Xuquatrovirus	Podoviridae	3
Escherichia_virus_PTXU04	Xuquatrovirus	3
Enterococcus_virus_EfV12	Schiekvirus	2
Clostridium_phage_phiCDHM19	Lubbockvirus	2
Tobaniviridae	Nidovirales	3
Pregotovirus	Tobaniviridae	3
Ball_python_nidovirus_1	Pregotovirus	2
Phicbkvirus	Siphoviridae	2
Caulobacter_virus_Rogue	Phicbkvirus	2
Alpharetrovirus	Retroviridae	1
Fujinami_sarcoma_virus	Alpharetrovirus	1
Burkholderia_phage_BcepSaruman	Mieseafarmvirus	5
Paramecium_bursaria_Chlorella_virus_NY2A	Chlorovirus	4
Bacillus_virus_BCP82	Caeruleovirus	6
Marinomonas_phage_P12026	Siphoviridae	2
Marseillevirus_marseillevirus	Marseillevirus	1
Vibrio_virus_nt1	Schizotequatrovirus	2
Sulfolobus_islandicus_rod-shaped_virus_2	Rudivirus	1
Burkholderia_phage_BcepSauron	Mieseafarmvirus	1
Potyvirus	Potyviridae	4
Euphorbia_ringspot_virus	Potyvirus	4
Bacillus_phage_Deep-Purple	Siphoviridae	2
Xanthomonas_phage_Xoo-sp2	Pamexvirus	5
Cronobacter_phage_phiES15	Siphoviridae	3
Streptomyces_phage_VWB	Siphoviridae	1
Paenibacillus_phage_Likha	Sitaravirus	2
Maveriviricetes	Preplasmiviricota	1
Priklausovirales	Maveriviricetes	1
Lavidaviridae	Priklausovirales	1
Yellowstone_Lake_virophage_5	Lavidaviridae	1
Bongovirus	Siphoviridae	1
Woodruffvirus	Siphoviridae	2
Streptomyces_virus_TP1604	Woodruffvirus	1
Kochitakasuvirus	Podoviridae	2
Actinoplanes_phage_phiAsp2	Siphoviridae	4
Autolykiviridae	Tectiliviricetes	2
Aeromonas_virus_Aeh1	Myoviridae	2
Gustavvirus	Siphoviridae	1
Sugarlandvirus	Demerecviridae	2
Klebsiella_virus_Sugarland	Sugarlandvirus	2
Badnavirus	Caulimoviridae	2
Cronobacter_phage_S13	Myoviridae	3
Wumptrevirus	Podoviridae	1
Phormidium_virus_WMP3	Wumptrevirus	1
Patiencevirus	Siphoviridae	1
Mycobacterium_virus_Patience	Patiencevirus	1
Saetivirus	Inoviridae	5
Chrysodeixis_chalcites_nucleopolyhedrovirus	Alphabaculovirus	1
Arthrobacter_phage_Mendel	Podoviridae	1
Ralstonia_phage_RsoM1USA	Aresaunavirus	1
Burkholderia_virus_phiE202	Tigrvirus	1
Warwickvirus	Drexlerviridae	1
Avanivirus	Siphoviridae	1
Bordetella_virus_CN1	Vojvodinavirus	1
Strepomyces_virus_Rima	Rimavirus	1
Clostridium_phage_phiCP13O	Siphoviridae	1
Lactococcus_phage_AM1	Siphoviridae	1
Salmonella_phage_ST64B	Myoviridae	2
Escherichia_phage_muut	Myoviridae	2
Baikalvirus	Myoviridae	5
Pseudomonas_virus_PaBG	Baikalvirus	5
Kisquinquevirus	Myoviridae	2
Vhulanivirus	Siphoviridae	5
Paracoccus_virus_Shpa	Vhulanivirus	5
Pektosvirus	Autographiviridae	2
Kafunavirus	Podoviridae	2
Busanvirus	Myoviridae	1
Acidovorax_virus_ACP17	Busanvirus	1
Streptomyces_phage_Celia	Siphoviridae	1
Pseudomonas_virus_PMG1	Detrevirus	1
Apis_mellifera_filamentous_virus	Viruses	2
Streptococcus_phage_phiARI0468-1	Siphoviridae	3
Gordonia_phage_GTE6	Siphoviridae	1
Streptomyces_phage_Yaboi	Siphoviridae	2
Klebsiella_phage_vB_KpnS_15-38_KLPPOU149	Webervirus	1
Mycobacterium_virus_Che9c	Chenonavirus	2
Shingleback_nidovirus_1	Pregotovirus	1
Coopervirus	Siphoviridae	1
Quintoviricetes	Cossaviricota	1
Piccovirales	Quintoviricetes	1
Parvoviridae	Piccovirales	1
Bacillus_phage_DK1	Podoviridae	1
Loudonvirus	Drexlerviridae	3
Escherichia_virus_DTL	Loudonvirus	3
Erwinia_virus_EaH2	Erskinevirus	2
Minipunavirus	Autographiviridae	3
Vibrio_phage_SIO-2	Siphoviridae	1
Klebsiella_virus_Sushi	Webervirus	1
Escherichia_phage_vB_EcoM-Ro157c2YLVW	Punavirus	3
Vividuovirus	Siphoviridae	3
Serratia_phage_JS26	Siphoviridae	1
Cervidpoxvirus	Poxviridae	2
Mule_deerpox_virus	Cervidpoxvirus	2
Zindervirus	Autographiviridae	1
Rhodobacter_phage_RcapNL	Siphoviridae	1
Burkholderia_virus_phiE125	Stanholtvirus	2
Pseudotevenvirus	Myoviridae	2
Paenibacillus_phage_BN12	Sitaravirus	1
Cellulophaga_phage_phiSM	Myoviridae	2
Ralstonia_phage_Gervaise	Podoviridae	1
Streptomyces_phage_FlowerPower	Podoviridae	1
Lactococcus_phage_bIL286	Siphoviridae	1
Pseudomonas_virus_LKO4	Yuavirus	4
Streptomyces_phage_Alsaber	Camvirus	1
Klebsiella_phage_ST15-OXA48phi14.1	Peduovirus	1
Lactobacillus_phage_KC5a	Myoviridae	4
Pseudomonas_phage_Persinger	Myoviridae	1
Lactobacillus_virus_Lenus	Lenusvirus	1
Woesvirus	Siphoviridae	1
Gordonia_virus_Woes	Woesvirus	1
Cellulophaga_virus_Cba172	Lightbulbvirus	3
Rhodococcus_phage_ReqiDocB7	Siphoviridae	1
Salmonella_virus_SP01	Tequintavirus	1
Vibrio_virus_fs2	Saetivirus	2
Sulfolobus_virus_STSV2	Bicaudaviridae	2
Pseudomonas_virus_PaMx74	Pamexvirus	1
Streptococcus_phage_A25	Siphoviridae	1
Listeria_virus_LP083-2	Pecentumvirus	1
Stopalavirus	Autographiviridae	1
Stopalavirus_S38C3	Stopalavirus	1
Gordonia_virus_Vendetta	Vendettavirus	2
Rheinheimera_virus_Barba19A	Barbavirus	2
Staphylococcus_virus_G15	Kayvirus	1
Pelagibacter_phage_HTVC008M	Myoviridae	2
Pseudomonas_phage_AF	Podoviridae	3
Mycobacterium_phage_Anubis	Fromanvirus	2
Gordonia_virus_Troje	Emalynvirus	1
Karamvirus	Myoviridae	2
Streptococcus_phage_PH15	Siphoviridae	3
Popoffvirus	Myoviridae	1
Aeromonas_virus_56	Popoffvirus	1
Kelleziovirus	Siphoviridae	3
Odonata-associated_circular_virus-18	Viruses	2
Lactobacillus_phage_Lc-Nu	Siphoviridae	4
Mycobacterium_phage_Veracruz	Fromanvirus	2
Coralvirus	Siphoviridae	1
Staphylococcus_virus_187	Phietavirus	1
Anabaena_phage_A-4L	Podoviridae	1
Mycobacterium_phage_Zetzy	Fromanvirus	1
Halomonas_virus_HAP1	Hapunavirus	2
Streptococcus_phage_APCM01	Siphoviridae	1
Human_gammaherpesvirus_8	Rhadinovirus	1
Ralstonia_phage_Raharianne	Myoviridae	1
Synechococcus_phage_S-WAM1	Libanvirus	2
Bacillus_virus_Stahl	Slashvirus	1
Kelquatrovirus	Podoviridae	1
Burkholderia_virus_KL4	Kelquatrovirus	1
Gordonia_virus_BaxterFox	Baxtervirus	1
Enterococcus_phage_IME-EFm5	Siphoviridae	3
Bacillus_virus_Bobb	Agatevirus	1
Escherichia_virus_121Q	Asteriusvirus	3
Aeromonas_phage_phiAS5	Myoviridae	2
Flavobacterium_phage_vB_FspS_snusmum6-1	Siphoviridae	2
Xanthomonas_phage_Xp15	Siphoviridae	2
Lactobacillus_prophage_Lj771	Myoviridae	2
Burkholderia_phage_BcepB1A	Myoviridae	1
Lactococcus_phage_WRP3	Siphoviridae	1
Helicobacter_phage_phiHP33	Schmidvirus	1
Listeria_phage_P40	Siphoviridae	2
Brochothrix_virus_A9	Herelleviridae	1
Proboscivirus	Herpesviridae	2
Siophivirus	Herelleviridae	2
Bacillus_virus_SIOphi	Siophivirus	2
Vibrio_virus_N4	Chatterjeevirus	1
Mycobacterium_phage_40AC	Fromanvirus	1
Sciuriunavirus	Herelleviridae	1
Staphylococcus_virus_SscM1	Sciuriunavirus	1
Vibrio_phage_1.249.A._10N.261.55.B9	Autolykiviridae	1
Bacillus_virus_Agate	Agatevirus	2
Salmonella_virus_UAB87	Felixounavirus	1
Limestonevirus	Ackermannviridae	1
Clostridium_phage_phiMMP04	Myoviridae	1
Staphylococcus_phage_StauST398-5	Phietavirus	2
Vibrio_phage_ICP2_2013_A_Haiti	Podoviridae	2
Lactobacillus_phage_iLp1308	Siphoviridae	2
Klebsiella_phage_Pylas	Ithacavirus	1
Pseudomonas_virus_nickie	Nickievirus	2
Xanthomonas_virus_Xp10	Xipdecavirus	1
Circovirus	Circoviridae	1
Klebsiella_phage_YMC16/01/N133_KPN_BP	Siphoviridae	2
Goslarvirus	Myoviridae	2
Escherichia_virus_Goslar	Goslarvirus	2
Petsuvirus	Myoviridae	1
Edwardsiella_virus_pEtSU	Petsuvirus	1
Chakrabartyvirus	Myoviridae	2
Pseudomonas_virus_pf16	Chakrabartyvirus	2
Stx2-converting_phage_Stx2a_WGPS8	Siphoviridae	1
Escherichia_virus_I22	Lineavirus	1
Shenzhenvirus	Demerecviridae	2
Staphylococcus_virus_G1	Kayvirus	1
Escherichia_phage_vB_vPM_PD06	Myoviridae	1
Alphatectivirus	Tectiviridae	1
Pseudomonas_virus_PRD1	Alphatectivirus	1
Flavobacterium_virus_2A	Unahavirus	2
Streptococcus_phage_phiARI0131-2	Siphoviridae	1
Seoulvirus	Myoviridae	1
Salmonella_virus_SPN3US	Seoulvirus	1
Campylobacter_virus_IBB35	Firehammervirus	1
Invertebrate_iridescent_virus_22	Chloriridovirus	1
Pseudomonas_phage_OBP	Myoviridae	2
Idiomarinaceae_phage_1N2-2	Siphoviridae	1
Rtpvirus	Drexlerviridae	1
Escherichia_virus_IME253	Rtpvirus	1
Xanthomonas_citri_phage_CP2	Podoviridae	1
Pantoea_phage_vB_PagM_LIET2	Myoviridae	1
Twortvirus	Herelleviridae	2
Staphylococcus_virus_Twort	Twortvirus	2
Bifidobacterium_phage_BadAargau2	Podoviridae	1
Lactococcus_virus_Sl4	Skunavirus	1
Mythimna_separata_entomopoxvirus	Betaentomopoxvirus	1
Pelagivirus	Autographiviridae	1
Flavobacterium_phage_vB_FspS_tant8-1	Siphoviridae	1
Banchanvirus	Autographiviridae	1
Prochlorococcus_virus_SS120-1	Banchanvirus	1
Turkeypox_virus	Avipoxvirus	1
Roseovarius_Plymouth_podovirus_1	Baltimorevirus	1
Rhizobium_phage_16-3	Siphoviridae	2
Salmonella_virus_BTP1	Lederbergvirus	1
Bacillus_virus_Eoghan	Andromedavirus	1
Vicosavirus	Podoviridae	4
Mycobacterium_virus_Phrann	Redivirus	1
Spodoptera_frugiperda_multiple_nucleopolyhedrovirus	Alphabaculovirus	1
Pseudoalteromonas_phage_H103	Siphoviridae	1
Mycobacterium_phage_Thyatira	Timquatrovirus	1
Paenibacillus_phage_Lucielle	Sitaravirus	1
Escherichia_virus_mEp234	Wanchaivirus	1
Lymantria_xylina_nucleopolyhedrovirus	Alphabaculovirus	1
Rogunavirus	Drexlerviridae	3
Pseudomonas_phage_YMC11/02/R656	Siphoviridae	2
Escherichia_virus_HK620	Lederbergvirus	1
Streptomyces_virus_Jay2Jay	Samistivirus	1
Macacine_alphaherpesvirus_1	Simplexvirus	2
Rhodobacter_phage_RC1	Siphoviridae	1
Hermit_crab_associated_circular_genome	Circoviridae	1
Vibrio_phage_PVA1	Podoviridae	1
Ralstonia_phage_1_NP-2014	Inoviridae	1
Vibrio_phage_PWH3a-P1	Myoviridae	2
Rhodoferax_phage_P26218	Podoviridae	2
Rogerhendrixvirus	Siphoviridae	1
Microbacterium_virus_Hendrix	Rogerhendrixvirus	1
Simpcentumvirus	Myoviridae	2
Stenotrophomonas_virus_Smp131	Simpcentumvirus	2
Steinhofvirus	Siphoviridae	2
Stygiolobus_rod-shaped_virus	Rudivirus	1
Cronobacter_virus_CR3	Certrevirus	1
Vibrio_virus_Thalassa	Cetovirus	1
Escherichia_virus_K1F	Kayfunavirus	1
Pseudomonas_virus_73	Septimatrevirus	1
Escherichia_virus_VR26	Gaprivervirus	1
Prochlorococcus_phage_P-HM2	Eurybiavirus	1
Lactococcus_phage_66901	Skunavirus	1
Pseudomonas_phage_YMC11/07/P54_PAE_BP	Siphoviridae	1
Vidavervirus	Myoviridae	1
Escherichia_virus_IMM002	Kayfunavirus	1
Anamdongvirus	Myoviridae	2
Lactobacillus_virus_LBR48	Anamdongvirus	2
Malacoherpesviridae	Herpesvirales	1
Aurivirus	Malacoherpesviridae	1
Haliotid_herpesvirus_1	Aurivirus	1
Lactococcus_phage_P1045	Siphoviridae	1
Klebsiella_phage_ST512-KPC3phi13.2	Peduovirus	1
Salmonella_phage_SPN3UB	Siphoviridae	2
Diachasmimorpha_entomopoxvirus	Poxviridae	1
Gordonia_phage_CarolAnn	Siphoviridae	1
Erwinia_phage_pEp_SNUABM_01	Myoviridae	1
Vibrio_phage_pYD38-B	Siphoviridae	1
Mooreparkvirus	Herelleviridae	2
Lactobacillus_virus_Lb338-1	Mooreparkvirus	2
Bacillus_virus_TsarBomba	Tsarbombavirus	2
Puniceispirillum_phage_HMO-2011	Podoviridae	1
Vibrio_phage_11895-B1	Myoviridae	1
Bacillus_virus_Andromeda	Andromedavirus	1
Achromobacter_phage_Mano	Myoviridae	1
Staphylococcus_phage_IME1348_01	Phietavirus	1
Lactococcus_phage_949	Siphoviridae	1
Sendosyvirus	Podoviridae	1
Hamiltonella_virus_APSE1	Sendosyvirus	1
Gordonia_phage_Pupper	Myoviridae	2
Acinetobacter_virus_133	Myoviridae	1
Ichnovirus	Polydnaviridae	1
Hyposoter_fugitivus_ichnovirus	Ichnovirus	1
Shewanella_sp._phage_1/4	Myoviridae	1
Invertebrate_iridescent_virus_6	Iridovirus	1
Salmonella_phage_birk	Rosemountvirus	1
Erwinia_phage_Hena1	Myoviridae	1
Edwardsiella_virus_GF2	Gofduovirus	3
Pairvirus	Autographiviridae	1
Mesorhizobium_virus_Lo5R7ANS	Pairvirus	1
Microviridae_phi-CA82	Microviridae	1
Streptococcus_phage_SpSL1	Siphoviridae	1
Clostridium_phage_phiCD481-1	Myoviridae	1
Yatapoxvirus	Poxviridae	1
Microbacterium_virus_Ilzat	Ilzatvirus	1
Gordonia_virus_OneUp	Oneupvirus	1
Streptomyces_phage_mu1/6	Siphoviridae	1
Paenibacillus_phage_Xenia	Sitaravirus	1
Percavirus	Herpesviridae	3
Escherichia_virus_pro483	Peduovirus	1
Edenvirus	Siphoviridae	1
Microbacterium_virus_Eden	Edenvirus	1
Sulfolobus_monocaudavirus_SMV1	Bicaudaviridae	1
Getalongvirus	Siphoviridae	1
Streptococcus_phage_315.4	Siphoviridae	1
Synechococcus_virus_Syn30	Leucotheavirus	1
Mastadenovirus	Adenoviridae	1
Polar_bear_mastadenovirus_1	Mastadenovirus	1
Tinduovirus	Siphoviridae	1
Elerivirus	Siphoviridae	1
Microbacterium_virus_Eleri	Elerivirus	1
Staphylococcus_virus_108PVL	Biseptimavirus	1
Fruit_bat_alphaherpesvirus_1	Simplexvirus	1
Vibrio_phage_helene_12B3	Myoviridae	1
Streptococcus_phage_phiARI0462	Siphoviridae	3
Bacillus_phage_VMY22	Podoviridae	1
Mycobacterium_phage_Phantastic	Fromanvirus	1
uncultured_Mediterranean_phage	Viruses	1
Synechococcus_virus_PSSP2	Tritonvirus	1
Manhattanvirus	Siphoviridae	1
Arthrobacter_virus_DrManhattan	Manhattanvirus	1
Invertebrate_iridescent_virus_9	Chloriridovirus	2
Mycobacterium_phage_PattyP	Fromanvirus	1
Serratia_phage_2050HW	Myoviridae	1
Vibrio_virus_VP585	Vhmlvirus	2
Vidquintavirus	Siphoviridae	1
Pantoea_virus_Vid5	Vidquintavirus	1
Hibiscus_bacilliform_virus_GD1	Badnavirus	1
Xanthomonas_virus_XcP1	Carpasinavirus	2
Catopsilia_pomona_nucleopolyhedrovirus	Alphabaculovirus	1
Vibrio_phage_phi_1	Podoviridae	1
Shigella_phage_DS8	Siphoviridae	1
Salmonella_phage_IME207	Siphoviridae	1
Clostridium_phage_phiMMP02	Lubbockvirus	2
Pseudomonas_phage_Lu11	Myoviridae	1
Campanilevirus	Ackermannviridae	1
Vibrio_virus_YC	Campanilevirus	1
Catalunyavirus	Myoviridae	1
Pseudoalteromonas_virus_C5a	Catalunyavirus	1
Acidianus_filamentous_virus_6	Betalipothrixvirus	1
Streptococcus_phage_phiARI0031	Siphoviridae	1
Cinunavirus	Siphoviridae	1
Clavibacter_virus_CN1A	Cinunavirus	1
Enterococcus_virus_ECP3	Kochikohdavirus	1
Gorjumvirus	Siphoviridae	1
Gordonia_virus_Jumbo	Gorjumvirus	1
Paenibacillus_phage_PBL1c	Sitaravirus	1
Acidianus_filamentous_virus_9	Betalipothrixvirus	1
Salmonella_virus_9NA	Nonanavirus	1
Flavobacterium_virus_1H	Unahavirus	1
Flavobacterium_phage_vB_FspM_lotta8-1	Myoviridae	1
Arthrobacter_virus_Kitkat	Kelleziovirus	1
Staphylococcus_phage_StB27	Siphoviridae	1
Alteromonas_phage_vB_AmaP_AD45-P1	Podoviridae	1
Acidianus_tailed_spindle_virus	Bicaudaviridae	2
Vibrio_virus_ValKK3	Schizotequatrovirus	1
Erwinia_virus_SpecialG	Agricanvirus	2
Lactobacillus_phage_J-1	Siphoviridae	1
Salmonella_phage_SE24	Epseptimavirus	1
Lactococcus_phage_50101	Siphoviridae	1
Lactobacillus_phage_LfeSau	Siphoviridae	1
Agrotis_segetum_granulovirus	Betabaculovirus	1
Staphylococcus_virus_Sextaec	Sextaecvirus	1
Yersinia_phage_phiR1-37	Myoviridae	1
Lactobacillus_virus_phiLdb	Cequinquevirus	1
Arthrobacter_phage_Lymara	Radnorvirus	1
Lactobacillus_phage_PLE3	Siphoviridae	1
Edwardsiella_virus_KF1	Kafunavirus	1
Sulfolobus_islandicus_filamentous_virus	Betalipothrixvirus	1
Lactococcus_phage_P335_sensu_lato	Siphoviridae	1
Pseudomonas_phage_R26	Pbunavirus	1
Klebsiella_virus_K64-1	Alcyoneusvirus	1
Staphylococcus_virus_SA12	Kayvirus	1
Flasuviricetes	Kitrinoviricota	6
Amarillovirales	Flasuviricetes	6
Flaviviridae	Amarillovirales	6
Picornavirales	Pisoniviricetes	1
Caliciviridae	Picornavirales	1

## Sheet: Table7
	geneNumber	loggeneNumber	label	Cog_DESCRIPTION	Cog_CATEGORIE
H	1467	10.5187	H|Coenzyme transport and metabolism	Coenzyme transport and metabolism	METABOLISM
E	2062	11.0098	E|Amino acid transport and metabolism	Amino acid transport and metabolism	METABOLISM
P	980	9.93664	P|Inorganic ion transport and metabolism	Inorganic ion transport and metabolism	METABOLISM
F	1437	10.4888	F|Nucleotide transport and metabolism	Nucleotide transport and metabolism	METABOLISM
J	7216	12.817	J|Translation, ribosomal structure and biogenesis	Translation, ribosomal structure and biogenesis	INFORMATION STORAGE AND PROCESSING
I	898	9.81057	I|Lipid transport and metabolism	Lipid transport and metabolism	METABOLISM
G	2135	11.06	G|Carbohydrate transport and metabolism	Carbohydrate transport and metabolism	METABOLISM
C	1547	10.5953	C|Energy production and conversion	Energy production and conversion	METABOLISM
O	1544	10.5925	O|Posttranslational modification, protein turnover, chaperones	Posttranslational modification, protein turnover, chaperones	CELLULAR PROCESSES AND SIGNALING
N	391	8.61102	N|Cell motility	Cell motility	CELLULAR PROCESSES AND SIGNALING
K	2234	11.1254	K|Transcription	Transcription	INFORMATION STORAGE AND PROCESSING
R	2112	11.0444	R|General function prediction only	General function prediction only	POORLY CHARACTERIZED
L	3220	11.6528	L|Replication, recombination and repair	Replication, recombination and repair	INFORMATION STORAGE AND PROCESSING
Q	178	7.47573	Q|Secondary metabolites biosynthesis, transport and catabolism	Secondary metabolites biosynthesis, transport and catabolism	METABOLISM
U	356	8.47573	U|Intracellular trafficking, secretion, and vesicular transport	Intracellular trafficking, secretion, and vesicular transport	CELLULAR PROCESSES AND SIGNALING
D	650	9.3443	D|Cell cycle control, cell division, chromosome partitioning	Cell cycle control, cell division, chromosome partitioning	CELLULAR PROCESSES AND SIGNALING
T	1094	10.0954	T|Signal transduction mechanisms	Signal transduction mechanisms	CELLULAR PROCESSES AND SIGNALING
V	1444	10.4959	V|Defense mechanisms	Defense mechanisms	CELLULAR PROCESSES AND SIGNALING
M	2239	11.1286	M|Cell wall/membrane/envelope biogenesis	Cell wall/membrane/envelope biogenesis	CELLULAR PROCESSES AND SIGNALING
S	951	9.8933	S|Function unknown	Function unknown	POORLY CHARACTERIZED
X	3922	11.9374	X|prophages, transposons	prophages, transposons	MOBILOME
Z	10	3.32193	Z|Cytoskeleton	Cytoskeleton	CELLULAR PROCESSES AND SIGNALING
W	17	4.08746	W|Extracellular structures	Extracellular structures	CELLULAR PROCESSES AND SIGNALING
A	2	1	A|RNA processing and modification	RNA processing and modification	INFORMATION STORAGE AND PROCESSING
Others	1	0	Others	Others	Others

## Sheet: Table8
	geneNumber	log2geneNumber
molecular_function	411683	18.6512
cellular_component	144950	17.1452
biological_process	186865	17.5116

## Sheet: Table9
	geneNumber	log2geneNumber
Metabolism	5301	12.372
Human Diseases	717	9.48583
Environmental Information Processing	830	9.69697
Others	12890	13.654
Genetic Information Processing	588	9.19967
Cellular Processes	635	9.31061
Organismal Systems	241	7.91289
